# Supplementary material for: A protein–protein interaction map reveals that the Coxiella burnetii effector CirB inhibits host proteasome activity
Source: PLoS Pathog. 2022 Jul 11;18(7):e1010660. doi: 10.1371/journal.ppat.1010660 (PMC9273094; doi:10.1371/journal.ppat.1010660)
Supplement: S1 Table — (XLSX) [file ppat.1010660.s011.xlsx]

## Sheet: crapome 5%
symbol	uniprot	CRAPome occurrence
HSPA8	P11142	327
HSPA1A	P08107	327
HSPA1B	P08107	327
HSPA1L	P34931	321
TUBA1A	Q71U36	320
TUBA1C	Q9BQE3	320
TUBA1B	P68363	320
KRT1	P04264	319
HSPA2	P54652	317
TUBA3C	Q13748	317
TUBA3D	Q13748	317
sp|K2C1_HUMAN|	unmapped	316
TUBA3E	Q6PEY2	315
TUBB	P07437	313
HSPA6	P17066	312
TUBA4A	P68366	308
TUBA8	Q9NY65	307
TUBB2C	P68371	307
TUBB2A	Q13885	303
TUBB2B	Q9BVA1	303
sp|TRYP_PIG|	unmapped	303
TUBB4	P04350	297
sp|K22E_HUMAN|	unmapped	297
KRT2	P35908	297
sp|K1C10_HUMAN|	unmapped	296
KRT10	P13645	296
TUBB3	Q13509	295
ACTB	P60709	294
ACTG1	P63261	294
HSPA5	P11021	291
ACTA1	P68133	285
ACTC1	P68032	285
gi|134133226|ref|NP_001077007.1|	unmapped	283
POTEF	A5A3E0	282
ACTG2	P63267	282
ACTA2	P62736	282
EEF1A1	P68104;Q5VTE0	281
sp|K1C9_HUMAN|	unmapped	280
KRT9	P35527	280
EEF1A2	Q05639	274
KRT77	Q7Z794	267
KRT6B	P04259	265
ACTBL2	Q562R1	260
gi|42558279|ref|NP_817124.1|	unmapped	253
POTEI	P0CG38;Q9BYX7	251
TUBB6	Q9BUF5	248
POTEJ	P0CG39	239
HSPA9	P38646	238
KRT28	Q7Z3Y7	234
HIST1H1E	P10412	233
HIST1H1C	P16403	233
KRT6C	P48668	233
KRT6A	P02538	233
HIST1H1D	P16402	232
KRT5	P13647	231
KRT14	P02533	229
TUBB1	Q9H4B7	223
KRT75	O95678	220
HNRNPK	P61978	220
KRT16	P08779	219
KRT25	Q7Z3Z0	217
KRT27	Q7Z3Y8	217
RPS27A	P62979	212
HNRNPU	Q00839	211
HSP90AB1	P08238	210
HIST1H2AB	P04908	206
HIST1H2AE	P04908	206
HIST3H2A	Q7L7L0	206
HIST1H2AC	Q93077	206
HIST1H2AD	P20671	206
H2AFJ	Q9BTM1	206
HIST1H2AG	P0C0S8	206
HIST1H2AH	Q96KK5	206
HIST1H2AI	P0C0S8	206
HIST1H2AJ	Q99878	206
HIST1H2AK	P0C0S8	206
HIST1H2AL	P0C0S8	206
HIST1H2AM	P0C0S8	206
HIST2H2AA3	Q6FI13	206
HIST2H2AA4	Q6FI13	206
HIST2H2AC	Q16777	206
HSP90AA1	P07900;Q14568	205
KRT79	Q5XKE5	204
gi|310114721|ref|XP_003119987.1|	unmapped	201
UBA52	P62987	201
sp|K1C15_SHEEP|	unmapped	201
HNRNPA1	P09651	200
RPS3	P23396	200
VIM	P08670	200
UBB	P0CG47	199
UBC	P0CG48	199
sp|ALBU_BOVIN|	unmapped	199
RPS14	P62263	198
KRT17	Q04695	197
HNRNPA2B1	P22626	196
HNRNPH1	P31943	195
NCL	P19338	194
HNRNPH2	P55795	189
GAPDH	P04406	189
KRT19	P08727	189
RPS18	P62269	187
KRT15	P19012	187
KRT13	P13646	187
gi|55770868|ref|NP_064424.3|	unmapped	186
HNRNPA1L2	Q32P51	185
PRDX1	Q06830	185
sp|PRDX1_HUMAN|	unmapped	185
NPM1	P06748	184
YBX1	P67809	183
H2AFV	Q71UI9	182
H2AFZ	P0C0S5	182
DDX5	P17844	181
KRT18	P05783	181
PKM2	P14618	181
KRT76	Q01546	180
RPL23	P62829	178
KRT8	P05787	177
HNRNPF	P52597	176
gi|310128730|ref|XP_003120648.1|	unmapped	176
gi|310128732|ref|XP_003120650.1|	unmapped	176
RPL23A	P62750	175
DDX17	Q92841	173
HIST1H1A	Q02539	172
TUBAL3	A6NHL2	171
HIST1H1T	P22492	171
H2AFX	P16104	171
HIST1H2AA	Q96QV6	170
gi|310128734|ref|XP_003120649.1|	unmapped	169
gi|310128736|ref|XP_001719942.2|	unmapped	169
KRT24	Q2M2I5	166
RPS4X	P62701	166
RPL13	P26373	165
RPLP2	P05387	165
HIST2H2AB	Q8IUE6	164
C1QBP	Q07021	164
HIST1H4A	P62805	164
HIST1H4B	P62805	164
HIST1H4C	P62805	164
HIST1H4D	P62805	164
HIST1H4E	P62805	164
HIST1H4F	P62805	164
HIST1H4H	P62805	164
HIST1H4I	P62805	164
HIST1H4J	P62805	164
HIST1H4K	P62805	164
HIST1H4L	P62805	164
HIST2H4A	P62805	164
HIST2H4B	P62805	164
HIST4H4	P62805	164
HSPD1	P10809	163
SLC25A5	P05141	162
RPS8	P62241	162
HNRNPM	P52272	161
HIST3H2BB	Q8N257	160
HIST1H2BJ	P62807	160
HIST1H2BB	P33778	160
HIST1H2BO	P23527	160
HIST2H2BE	Q16778	160
HIST1H2BL	Q99880	160
HIST1H2BK	O60814;P57053	160
HIST1H2BC	P62807	160
HIST1H2BD	P58876	160
HIST1H2BE	P62807	160
HIST1H2BF	P62807	160
HIST1H2BG	P06899	160
HIST1H2BH	Q93079	160
HIST1H2BI	P62807	160
HIST1H2BM	Q99879	160
HIST1H2BN	Q99877	160
HIST2H2BF	Q5QNW6	160
FLNA	P21333	158
KRT4	P19013	155
RPS25	P62851	154
DCD	P81605	154
ENO1	P06733	154
HNRNPD	Q14103	152
RPL19	P84098	151
NONO	Q15233	151
KRT26	Q7Z3Y9	149
RPLP0	P05388;Q8NHW5	149
RPL11	P62913	147
RPS16	P62249	147
RPL7A	P62424	147
ATP5A1	P25705	147
RPL4	P36578	147
SNRPD1	P62314	144
ATP5B	P06576	144
DDX3X	O00571	144
KRT3	P12035	144
HNRNPAB	Q99729	143
CSDA	P16989	143
KRT35	Q92764	143
sp|K1H5_HUMAN|	unmapped	143
sp|K1M1_SHEEP|	unmapped	143
RPS2	P15880	143
DHX9	Q08211	143
RPS6	P62753	142
SLC25A6	P12236	142
sp|K1H1_HUMAN|	unmapped	142
KRT31	Q15323	142
RPS19	P39019	142
RPL27A	P46776	141
KRT33B	Q14525	141
sp|K1HB_HUMAN|	unmapped	141
RPS3A	P61247	141
ALB	P02768	141
sp|ALBU_HUMAN|	unmapped	141
PRDX2	P32119	140
KRT32	Q14532	140
sp|K1H2_HUMAN|	unmapped	140
RPL12	P30050	140
YBX2	Q9Y2T7	139
gi|310128738|ref|XP_003120651.1|	unmapped	139
EEF2	P13639	139
MYH9	P35579	139
RPL18	Q07020	138
RPS7	P62081	137
KRT37	O76014	137
sp|K1H7_HUMAN|	unmapped	137
KRT38	O76015	137
sp|K1H8_HUMAN|	unmapped	137
KRT36	O76013	137
sp|K1H6_HUMAN|	unmapped	137
SLC25A4	P12235	136
DDX3Y	O15523	136
PRMT5	O14744	136
SRSF3	P84103	135
RPL24	P83731	134
RPL22	P35268	133
CFL1	P23528	133
RPL17	P18621	133
HNRNPL	P14866	133
SFPQ	P23246	133
RPS10	P46783	132
gi|228008398|ref|NP_001153146.1|	unmapped	132
SYNCRIP	O60506	132
RPL7	P18124	132
RPS27	P42677	131
gi|228008295|ref|NP_001153147.1|	unmapped	131
FUS	P35637	131
SRSF7	Q16629	130
RPLP1	P05386	130
sp|PPIA_HUMAN|	unmapped	130
PPIA	P62937	130
RBM10	P98175	130
YWHAE	P62258	129
HNRNPR	O43390	128
PCBP1	Q15365	128
STK38	Q15208	128
EEF1G	P26641	127
MYL6	P60660	126
PCBP2	Q15366	126
THOC4	Q86V81	126
HNRNPC	P07910	126
SNRPD3	P62318	126
RPL31	P62899	125
TCP1	P17987	125
SNRPN	P63162	125
SNRPB	P14678	125
WDR77	Q9BQA1	125
HNRNPA3	P51991	124
XRCC5	P13010	124
EIF4A1	P60842	124
CCT4	P50991	124
RBMX	P38159	124
RPL6	Q02878	124
CLTC	Q00610	124
THRAP3	Q9Y2W1	124
HIST1H2BA	Q96A08	123
DDX21	Q9NR30	123
SPTAN1	Q13813	123
TXN	P10599	122
sp|THIO_HUMAN|	unmapped	122
RPS24	P62847	122
CCT8	P50990	122
TRIM21	P19474	122
RPL27	P61353	121
PRPH	P41219	121
CCT5	P48643	121
HSP90B1	P14625	121
RPS13	P62277	120
RPL8	P62917	120
RPS17	P08708	119
RPS17L	P0CW22	119
RPS15A	P62244	119
CCT2	P78371	119
PARP1	P09874	119
RPS28	P62857	118
SLC25A31	Q9H0C2	118
SNRPD2	P62316	118
RPL29	P47914	117
RPL35	P42766	117
CCT6A	P40227	117
PABPC1	P11940	117
RPS27L	Q71UM5	116
gi|321117084|ref|NP_001189399.1|	unmapped	116
RPS20	P60866	116
ALDOA	P04075	116
MATR3	P43243	116
SPTBN1	Q01082	116
YWHAZ	P63104	115
RBMXL1	Q96E39	115
CCT3	P49368	115
MYH10	P35580	115
VCP	P55072	115
RPS9	P46781	114
XRCC6	P12956	114
PRKDC	P78527	114
RPL14	P50914	113
RPL9	P32969	113
RPL3	P39023	113
SF3B3	Q15393	113
RPS5	P46782	112
EIF4A2	Q14240	112
IRS4	O14654	112
CKB	P12277	112
gi|76496472|ref|NP_001029025.1|	unmapped	112
KIF11	P52732	112
SUB1	P53999	111
TRIM28	Q13263	111
CCT7	Q99832	111
BCLAF1	Q9NYF8	111
gi|113430845|ref|XP_001129414.1|	unmapped	111
EIF4B	P23588	111
EEF1B2	P24534	110
RPL38	P63173	110
PTBP1	P26599	110
LUC7L2	Q9Y383	110
CLNS1A	P54105	110
TAF15	Q92804	109
gi|310133313|ref|XP_001732863.2|	unmapped	109
FASN	P49327	109
ILF2	Q12905	108
SERBP1	Q8NC51	108
RPL5	P46777	108
FLNB	O75369	108
LDHB	P07195	108
PRPF31	Q8WWY3	108
SF3B1	O75533	108
ENO3	P13929	107
gi|310112868|ref|XP_001732939.3|	unmapped	107
sp|CAS1_BOVIN|	unmapped	107
RPS23	P62266	106
DHX15	O43143	106
FAU	P35544;P62861	105
ENO2	P09104	105
KPNA2	P52292	105
RPL26	P61254	105
DES	P17661	105
RPL15	P61313	105
MYL12B	O14950	104
RBM39	Q14498	104
MYL12A	P19105	103
RPSA	P08865	103
RPS26	P62854	102
RPL26L1	Q9UNX3	102
RPS4Y1	P22090	102
RPL13A	P40429	102
ILF3	Q12906	102
PRDX4	Q13162	101
PCBP3	P57721	101
RPS11	P62280	101
RPL10	P27635	101
CAD	P27708	101
KRT7	P08729	101
HNRNPA0	Q13151	100
KRT74	Q7RTS7	100
KRT73	Q86Y46	100
PHGDH	O43175	100
STK38L	Q15208;Q9Y2H1	100
CFL2	Q9Y281	99
FBL	P22087	99
EWSR1	Q01844	99
PKLR	P30613	98
NEFH	P12036	98
RPL21	P46778	98
MYH11	P35749	98
KPNB1	Q14974	98
EFTUD2	Q15029	98
EEF1D	P29692	97
KRT84	Q9NSB2	97
sp|KRHB4_HUMAN|	unmapped	97
HNRNPCL1	O60812	97
RPS4Y2	Q8TD47	97
CALM1	P62158	97
CALM2	P62158	97
CALM3	P62158	97
PPM1B	O75688	97
PRDX6	P30041	96
PRPF8	Q6P2Q9	96
TAGLN2	P37802	95
SKP1	P63208	95
KRT20	P35900	95
NME1-NME2	P22392	95
NME2	P22392	95
SRSF1	Q07955	95
SRSF2	Q01130	94
NAP1L1	P55209	94
RPS12	P25398	94
RCN2	Q14257	93
PFN1	P07737	93
ERH	P84090	93
EPRS	P07814	93
PABPC4	Q13310	93
PUF60	Q9UHX1	93
RBBP4	Q09028	92
SET	Q01105	92
YWHAQ	P27348	92
PCMT1	P22061	92
HRNR	Q86YZ3	92
RBBP7	Q16576	91
TRIM61	Q5EBN2	91
RPL10A	P62906	91
CMBL	Q96DG6	91
DDX6	P26196	90
ANXA2	A6NMY6;P07355	90
FLNC	Q14315	90
RAN	P62826	89
TPM3	P06753	89
RUVBL2	Q9Y230	89
YWHAB	P31946	89
RPS15	P62841	89
ACTN4	O43707	89
DSP	P15924	89
HNRPDL	O14979	88
HIST1H3A	P68431	88
HIST1H3B	P68431	88
HIST1H3C	unmapped	88
HIST1H3D	P68431	88
HIST1H3E	P68431	88
HIST1H3F	unmapped	88
HIST1H3G	unmapped	88
HIST1H3H	P68431	88
HIST1H3I	P68431	88
HIST1H3J	P68431	88
gi|169160654|ref|XP_001725376.1|	unmapped	87
gi|310118587|ref|XP_003119020.1|	unmapped	87
gi|310125374|ref|XP_003120407.1|	unmapped	87
HIST2H3A	Q71DI3	87
HIST2H3C	Q71DI3	87
HIST2H3D	Q71DI3	87
LDHA	P00338	87
EIF4A3	P38919	87

## Sheet: Final ppi
Bait	Prey	PreyGene	ENTREZID	SYMBOL	Spec	SpecSum	AvgSpec	NumReplicates	ctrlCounts	AvgP	MaxP	TopoAvgP	TopoMaxP	SaintScore	logOddsScore	FoldChange	BFDR	iscrapome
CBU0021	A0AVF1	A0AVF1	79989	TTC26	4|4	8	4	2	0|0	1	1	1	1	1	9.06	40	0	#N/A
CBU0021	A0FGR8	A0FGR8	57488	ESYT2	19|14	33	16.5	2	0|0	1	1	1	1	1	24.75	165	0	#N/A
CBU0021	A0JLT2	A0JLT2	219541	MED19	4|3	7	3.5	2	0|0	1	1	1	1	1	7.32	35	0	#N/A
CBU0021	A0PK00	A0PK00	144404	TMEM120B	2|4	6	3	2	0|0	1	1	1	1	1	5.47	30	0	#N/A
CBU0021	A1L020	A1L020	92312	MEX3A	3|4	7	3.5	2	0|0	1	1	1	1	1	7.32	35	0	#N/A
CBU0021	A1L0T0	A1L0T0	10994	ILVBL	14|10	24	12	2	0|0	1	1	1	1	1	18.67	120	0	#N/A
CBU0021	A2RRP1	A2RRP1	51594	NBAS	3|6	9	4.5	2	0|0	1	1	1	1	1	7.32	45	0	#N/A
CBU0021	A3KMH1	A3KMH1	23078	VWA8	12|16	28	14	2	0|0	1	1	1	1	1	21.73	140	0	#N/A
CBU0021	A4D1E9	A4D1E9	85865	GTPBP10	17|20	37	18.5	2	0|0	1	1	1	1	1	29.23	185	0	#N/A
CBU0021	A5YKK6	A5YKK6	23019	CNOT1	38|33	71	35.5	2	0|0	1	1	1	1	1	52.63	355	0	#N/A
CBU0021	A6NDG6	A6NDG6	283871	PGP	2|3	5	2.5	2	0|0	1	1	1	1	1	5.47	25	0	#N/A
CBU0021	A6NJ78	A6NJ78	196074	METTL15	7|6	13	6.5	2	0|0	1	1	1	1	1	12.38	65	0	#N/A
CBU0021	A8CG34	A8CG34	100101267	POM121C	2|4	6	3	2	0|0	1	1	1	1	1	5.47	30	0	#N/A
CBU0021	A8MPP1	A8MPP1	100302090	DDX11L8	2|5	7	3.5	2	0|0	1	1	1	1	1	5.47	35	0	#N/A
CBU0021	C9JLW8	C9JLW8	348262	MCRIP1	5|7	12	6	2	1|0	1	1	1	1	1	6.6	12	0	#N/A
CBU0021	CBU_0021.seq	CBU_0021.seq	CBU0021	CBU0021	38|39	77	38.5	2	0|0	1	1	1	1	1	59.85	385	0	#N/A
CBU0021	O00116	O00116	8540	AGPS	12|17	29	14.5	2	0|0	1	1	1	1	1	21.73	145	0	#N/A
CBU0021	O00139	O00139	3796	KIF2A	12|17	29	14.5	2	0|0	1	1	1	1	1	21.73	145	0	#N/A
CBU0021	O00148	O00148	10212	DDX39A	5|9	14	7	2	2|1	0.98	1	0.98	1	0.98	2.97	4.67	0	#N/A
CBU0021	O00165	O00165	10456	HAX1	5|9	14	7	2	0|0	1	1	1	1	1	10.74	70	0	#N/A
CBU0021	O00178	O00178	9567	GTPBP1	20|28	48	24	2	0|0	1	1	1	1	1	33.67	240	0	#N/A
CBU0021	O00203	O00203	8546	AP3B1	14|12	26	13	2	0|0	1	1	1	1	1	21.73	130	0	#N/A
CBU0021	O00217	O00217	4728	NDUFS8	2|2	4	2	2	0|0	1	1	1	1	1	5.47	20	0	#N/A
CBU0021	O00231	O00231	5717	PSMD11	4|4	8	4	2	1|0	0.99	0.99	0.99	0.99	0.99	5.17	8	0	#N/A
CBU0021	O00233	O00233	5715	PSMD9	2|2	4	2	2	0|0	1	1	1	1	1	5.47	20	0	#N/A
CBU0021	O00255	O00255	4221	MEN1	2|2	4	2	2	0|0	1	1	1	1	1	5.47	20	0	#N/A
CBU0021	O00257	O00257	8535	CBX4	3|2	5	2.5	2	0|0	1	1	1	1	1	5.47	25	0	#N/A
CBU0021	O00303	O00303	8665	EIF3F	2|6	8	4	2	1|0	0.96	1	0.96	1	0.96	2.43	8	0	#N/A
CBU0021	O00311	O00311	8317	CDC7	2|6	8	4	2	0|0	1	1	1	1	1	5.47	40	0	#N/A
CBU0021	O00410	O00410	3843	IPO5	20|19	39	19.5	2	0|0	1	1	1	1	1	32.19	195	0	#N/A
CBU0021	O00411	O00411	5442	POLRMT	28|27	55	27.5	2	0|0	1	1	1	1	1	43.92	275	0	#N/A
CBU0021	O00422	O00422	10284	SAP18	10|11	21	10.5	2	1|0	1	1	1	1	1	13.87	21	0	#N/A
CBU0021	O00425	O00425	10643	IGF2BP3	21|24	45	22.5	2	1|1	1	1	1	1	1	25.96	22.5	0	#N/A
CBU0021	O00429	O00429	10059	DNM1L	3|6	9	4.5	2	1|0	0.99	1	0.99	1	0.99	3.77	9	0	#N/A
CBU0021	O00442	O00442	8634	RTCA	6|4	10	5	2	0|0	1	1	1	1	1	9.06	50	0	#N/A
CBU0021	O00443	O00443	5286	PIK3C2A	4|6	10	5	2	0|0	1	1	1	1	1	9.06	50	0	#N/A
CBU0021	O00471	O00471	10640	EXOC5	5|6	11	5.5	2	0|0	1	1	1	1	1	10.74	55	0	#N/A
CBU0021	O00505	O00505	3839	KPNA3	3|4	7	3.5	2	0|0	1	1	1	1	1	7.32	35	0	#N/A
CBU0021	O00541	O00541	23481	PES1	11|15	26	13	2	0|0	1	1	1	1	1	20.2	130	0	#N/A
CBU0021	O00560	O00560	6386	SDCBP	7|5	12	6	2	0|0	1	1	1	1	1	10.74	60	0	#N/A
CBU0021	O00566	O00566	10199	MPHOSPH10	9|16	25	12.5	2	0|0	1	1	1	1	1	17.12	125	0	#N/A
CBU0021	O00567	O00567	10528	NOP56	16|20	36	18	2	4|0	1	1	1	1	1	5.82	9	0	#N/A
CBU0021	O00743	O00743	5537	PPP6C	3|2	5	2.5	2	0|0	1	1	1	1	1	5.47	25	0	#N/A
CBU0021	O00746	O00746	4833	NME4	12|11	23	11.5	2	4|2	1	1	1	1	1	5.56	3.83	0	#N/A
CBU0021	O00767	O00767	6319	SCD	5|6	11	5.5	2	0|0	1	1	1	1	1	10.74	55	0	#N/A
CBU0021	O14497	O14497	8289	ARID1A	3|2	5	2.5	2	0|0	1	1	1	1	1	5.47	25	0	#N/A
CBU0021	O14545	O14545	10906	TRAFD1	3|2	5	2.5	2	0|0	1	1	1	1	1	5.47	25	0	#N/A
CBU0021	O14548	O14548	9167	COX7A2L	2|2	4	2	2	0|0	1	1	1	1	1	5.47	20	0	#N/A
CBU0021	O14579	O14579	11316	COPE	5|5	10	5	2	0|0	1	1	1	1	1	10.74	50	0	#N/A
CBU0021	O14617	O14617	8943	AP3D1	34|25	59	29.5	2	0|0	1	1	1	1	1	41.01	295	0	#N/A
CBU0021	O14640	O14640	1855	DVL1	3|2	5	2.5	2	0|0	1	1	1	1	1	5.47	25	0	#N/A
CBU0021	O14641	O14641	1856	DVL2	3|6	9	4.5	2	0|0	1	1	1	1	1	7.32	45	0	#N/A
CBU0021	O14646	O14646	1105	CHD1	9|14	23	11.5	2	0|0	1	1	1	1	1	17.12	115	0	#N/A
CBU0021	O14681	O14681	9538	EI24	2|3	5	2.5	2	0|0	1	1	1	1	1	5.47	25	0	#N/A
CBU0021	O14733	O14733	5609	MAP2K7	13|5	18	9	2	0|0	1	1	1	1	1	10.74	90	0	#N/A
CBU0021	O14735	O14735	10423	CDIPT	4|4	8	4	2	0|0	1	1	1	1	1	9.06	40	0	#N/A
CBU0021	O14773	O14773	1200	TPP1	2|4	6	3	2	0|0	1	1	1	1	1	5.47	30	0	#N/A
CBU0021	O14776	O14776	10915	TCERG1	5|8	13	6.5	2	0|0	1	1	1	1	1	10.74	65	0	#N/A
CBU0021	O14818	O14818	5688	PSMA7	3|3	6	3	2	0|0	1	1	1	1	1	7.32	30	0	#N/A
CBU0021	O14828	O14828	10067	SCAMP3	5|3	8	4	2	0|0	1	1	1	1	1	7.32	40	0	#N/A
CBU0021	O14874	O14874	10295	BCKDK	2|2	4	2	2	0|0	1	1	1	1	1	5.47	20	0	#N/A
CBU0021	O14880	O14880	4259	MGST3	5|5	10	5	2	0|0	1	1	1	1	1	10.74	50	0	#N/A
CBU0021	O14925	O14925	100287932	TIMM23	4|7	11	5.5	2	0|0	1	1	1	1	1	9.06	55	0	#N/A
CBU0021	O14929	O14929	8520	HAT1	3|2	5	2.5	2	0|0	1	1	1	1	1	5.47	25	0	#N/A
CBU0021	O14949	O14949	27089	UQCRQ	4|4	8	4	2	0|0	1	1	1	1	1	9.06	40	0	#N/A
CBU0021	O14976	O14976	2580	GAK	5|3	8	4	2	0|0	1	1	1	1	1	7.32	40	0	#N/A
CBU0021	O14980	O14980	7514	XPO1	45|50	95	47.5	2	1|0	1	1	1	1	1	64.36	95	0	#N/A
CBU0021	O14981	O14981	9044	BTAF1	9|15	24	12	2	0|0	1	1	1	1	1	17.12	120	0	#N/A
CBU0021	O15014	O15014	23060	ZNF609	4|3	7	3.5	2	0|0	1	1	1	1	1	7.32	35	0	#N/A
CBU0021	O15027	O15027	9919	SEC16A	6|5	11	5.5	2	0|0	1	1	1	1	1	10.74	55	0	#N/A
CBU0021	O15042	O15042	23350	U2SURP	26|34	60	30	2	3|1	1	1	1	1	1	27.14	15	0	#N/A
CBU0021	O15047	O15047	9739	SETD1A	5|2	7	3.5	2	0|0	1	1	1	1	1	5.47	35	0	#N/A
CBU0021	O15067	O15067	5198	PFAS	3|2	5	2.5	2	0|0	1	1	1	1	1	5.47	25	0	#N/A
CBU0021	O15078	O15078	80184	CEP290	2|2	4	2	2	0|0	1	1	1	1	1	5.47	20	0	#N/A
CBU0021	O15091	O15091	9692	PRORP	8|8	16	8	2	0|0	1	1	1	1	1	15.56	80	0	#N/A
CBU0021	O15116	O15116	27257	LSM1	3|3	6	3	2	0|0	1	1	1	1	1	7.32	30	0	#N/A
CBU0021	O15160	O15160	9533	POLR1C	7|6	13	6.5	2	1|0	1	1	1	1	1	8.04	13	0	#N/A
CBU0021	O15226	O15226	55922	NKRF	15|16	31	15.5	2	0|0	1	1	1	1	1	26.25	155	0	#N/A
CBU0021	O15258	O15258	11079	RER1	2|4	6	3	2	0|0	1	1	1	1	1	5.47	30	0	#N/A
CBU0021	O15260	O15260	6836	SURF4	4|3	7	3.5	2	0|0	1	1	1	1	1	7.32	35	0	#N/A
CBU0021	O15269	O15269	10558	SPTLC1	9|13	22	11	2	0|0	1	1	1	1	1	17.12	110	0	#N/A
CBU0021	O15270	O15270	9517	SPTLC2	9|8	17	8.5	2	0|0	1	1	1	1	1	15.56	85	0	#N/A
CBU0021	O15344	O15344	4281	MID1	7|4	11	5.5	2	0|0	1	1	1	1	1	9.06	55	0	#N/A
CBU0021	O15371	O15371	8664	EIF3D	7|8	15	7.5	2	0|0	1	1	1	1	1	13.98	75	0	#N/A
CBU0021	O15381	O15381	4931	NVL	5|8	13	6.5	2	0|0	1	1	1	1	1	10.74	65	0	#N/A
CBU0021	O15391	O15391	404281	YY2	2|2	4	2	2	0|0	1	1	1	1	1	5.47	20	0	#N/A
CBU0021	O15397	O15397	10526	IPO8	6|5	11	5.5	2	1|1	0.99	1	0.99	1	0.99	4.39	5.5	0	#N/A
CBU0021	O15440	O15440	10057	ABCC5	3|4	7	3.5	2	0|0	1	1	1	1	1	7.32	35	0	#N/A
CBU0021	O15504	O15504	11097	NUP42	5|4	9	4.5	2	0|0	1	1	1	1	1	9.06	45	0	#N/A
CBU0021	O43159	O43159	23378	RRP8	6|6	12	6	2	0|0	1	1	1	1	1	12.38	60	0	#N/A
CBU0021	O43164	O43164	9867	PJA2	3|4	7	3.5	2	0|0	1	1	1	1	1	7.32	35	0	#N/A
CBU0021	O43172	O43172	9128	PRPF4	12|19	31	15.5	2	0|0	1	1	1	1	1	21.73	155	0	#N/A
CBU0021	O43242	O43242	5709	PSMD3	7|2	9	4.5	2	1|0	0.96	1	0.96	1	0.96	2.43	9	0	#N/A
CBU0021	O43251	O43251	23543	RBFOX2	7|5	12	6	2	0|0	1	1	1	1	1	10.74	60	0	#N/A
CBU0021	O43264	O43264	9183	ZW10	12|10	22	11	2	0|0	1	1	1	1	1	18.67	110	0	#N/A
CBU0021	O43290	O43290	9092	SART1	24|26	50	25	2	4|1	1	1	1	1	1	13.4	10	0	#N/A
CBU0021	O43293	O43293	1613	DAPK3	4|4	8	4	2	0|0	1	1	1	1	1	9.06	40	0	#N/A
CBU0021	O43324	O43324	9521	EEF1E1	7|3	10	5	2	0|0	1	1	1	1	1	7.32	50	0	#N/A
CBU0021	O43347	O43347	4440	MSI1	8|9	17	8.5	2	0|0	1	1	1	1	1	15.56	85	0	#N/A
CBU0021	O43395	O43395	9129	PRPF3	19|20	39	19.5	2	0|0	1	1	1	1	1	32.19	195	0	#N/A
CBU0021	O43427	O43427	9158	FIBP	4|2	6	3	2	0|0	1	1	1	1	1	5.47	30	0	#N/A
CBU0021	O43447	O43447	10465	PPIH	5|4	9	4.5	2	1|0	1	1	1	1	1	5.17	9	0	#N/A
CBU0021	O43464	O43464	27429	HTRA2	3|5	8	4	2	0|0	1	1	1	1	1	7.32	40	0	#N/A
CBU0021	O43502	O43502	5889	RAD51C	4|2	6	3	2	0|0	1	1	1	1	1	5.47	30	0	#N/A
CBU0021	O43542	O43542	7517	XRCC3	4|2	6	3	2	0|0	1	1	1	1	1	5.47	30	0	#N/A
CBU0021	O43592	O43592	11260	XPOT	18|17	35	17.5	2	0|0	1	1	1	1	1	29.23	175	0	#N/A
CBU0021	O43615	O43615	10469	TIMM44	9|11	20	10	2	0|0	1	1	1	1	1	17.12	100	0	#N/A
CBU0021	O43660	O43660	5356	PLRG1	13|15	28	14	2	1|0	1	1	1	1	1	18.24	28	0	#N/A
CBU0021	O43663	O43663	9055	PRC1	5|5	10	5	2	0|0	1	1	1	1	1	10.74	50	0	#N/A
CBU0021	O43684	O43684	9184	BUB3	9|11	20	10	2	1|0	1	1	1	1	1	12.41	20	0	#N/A
CBU0021	O43808	O43808	10478	SLC25A17	11|12	23	11.5	2	0|0	1	1	1	1	1	20.2	115	0	#N/A
CBU0021	O43809	O43809	11051	NUDT21	11|17	28	14	2	2|1	1	1	1	1	1	9.97	9.33	0	#N/A
CBU0021	O43818	O43818	9136	RRP9	3|3	6	3	2	0|0	1	1	1	1	1	7.32	30	0	#N/A
CBU0021	O43819	O43819	9997	SCO2	3|4	7	3.5	2	0|0	1	1	1	1	1	7.32	35	0	#N/A
CBU0021	O43823	O43823	10270	AKAP8	4|7	11	5.5	2	0|0	1	1	1	1	1	9.06	55	0	#N/A
CBU0021	O43824	O43824	8225	GTPBP6	10|9	19	9.5	2	0|0	1	1	1	1	1	17.12	95	0	#N/A
CBU0021	O43837	O43837	3420	IDH3B	16|16	32	16	2	1|0	1	1	1	1	1	22.61	32	0	#N/A
CBU0021	O43852	O43852	813	CALU	12|15	27	13.5	2	0|0	1	1	1	1	1	21.73	135	0	#N/A
CBU0021	O43896	O43896	10749	KIF1C	6|7	13	6.5	2	0|0	1	1	1	1	1	12.38	65	0	#N/A
CBU0021	O43913	O43913	5001	ORC5	7|5	12	6	2	0|0	1	1	1	1	1	10.74	60	0	#N/A
CBU0021	O43929	O43929	5000	ORC4	11|8	19	9.5	2	0|0	1	1	1	1	1	15.56	95	0	#N/A
CBU0021	O60231	O60231	8449	DHX16	14|20	34	17	2	0|0	1	1	1	1	1	24.75	170	0	#N/A
CBU0021	O60244	O60244	9282	MED14	14|16	30	15	2	0|0	1	1	1	1	1	24.75	150	0	#N/A
CBU0021	O60264	O60264	8467	SMARCA5	8|14	22	11	2	2|0	1	1	1	1	1	5.64	11	0	#N/A
CBU0021	O60287	O60287	9875	URB1	6|6	12	6	2	0|0	1	1	1	1	1	12.38	60	0	#N/A
CBU0021	O60293	O60293	196441	ZFC3H1	12|11	23	11.5	2	0|0	1	1	1	1	1	20.2	115	0	#N/A
CBU0021	O60306	O60306	9716	AQR	17|22	39	19.5	2	0|0	1	1	1	1	1	29.23	195	0	#N/A
CBU0021	O60307	O60307	23031	MAST3	4|6	10	5	2	0|0	1	1	1	1	1	9.06	50	0	#N/A
CBU0021	O60313	O60313	4976	OPA1	8|4	12	6	2	0|0	1	1	1	1	1	9.06	60	0	#N/A
CBU0021	O60333	O60333	23095	KIF1B	3|5	8	4	2	0|0	1	1	1	1	1	7.32	40	0	#N/A
CBU0021	O60427	O60427	3992	FADS1	3|3	6	3	2	0|0	1	1	1	1	1	7.32	30	0	#N/A
CBU0021	O60488	O60488	2182	ACSL4	2|2	4	2	2	0|0	1	1	1	1	1	5.47	20	0	#N/A
CBU0021	O60508	O60508	51362	CDC40	12|10	22	11	2	0|0	1	1	1	1	1	18.67	110	0	#N/A
CBU0021	O60524	O60524	9147	NEMF	11|15	26	13	2	0|0	1	1	1	1	1	20.2	130	0	#N/A
CBU0021	O60547	O60547	2762	GMDS	7|3	10	5	2	0|0	1	1	1	1	1	7.32	50	0	#N/A
CBU0021	O60563	O60563	904	CCNT1	3|2	5	2.5	2	0|0	1	1	1	1	1	5.47	25	0	#N/A
CBU0021	O60573	O60573	9470	EIF4E2	5|7	12	6	2	0|0	1	1	1	1	1	10.74	60	0	#N/A
CBU0021	O60645	O60645	11336	EXOC3	13|10	23	11.5	2	0|0	1	1	1	1	1	18.67	115	0	#N/A
CBU0021	O60716	O60716	1500	CTNND1	6|3	9	4.5	2	0|0	1	1	1	1	1	7.32	45	0	#N/A
CBU0021	O60725	O60725	23463	ICMT	5|6	11	5.5	2	0|0	1	1	1	1	1	10.74	55	0	#N/A
CBU0021	O60762	O60762	8813	DPM1	15|13	28	14	2	1|0	1	1	1	1	1	18.24	28	0	#N/A
CBU0021	O60783	O60783	63931	MRPS14	3|4	7	3.5	2	1|0	0.99	0.99	0.99	0.99	0.99	3.77	7	0	#N/A
CBU0021	O60828	O60828	10084	PQBP1	2|4	6	3	2	0|0	1	1	1	1	1	5.47	30	0	#N/A
CBU0021	O60830	O60830	10245	TIMM17B	6|6	12	6	2	0|0	1	1	1	1	1	12.38	60	0	#N/A
CBU0021	O60832	O60832	1736	DKC1	10|14	24	12	2	0|0	1	1	1	1	1	18.67	120	0	#N/A
CBU0021	O60841	O60841	9669	EIF5B	46|51	97	48.5	2	0|0	1	1	1	1	1	71.35	485	0	#N/A
CBU0021	O60870	O60870	22944	KIN	3|5	8	4	2	0|0	1	1	1	1	1	7.32	40	0	#N/A
CBU0021	O60884	O60884	10294	DNAJA2	17|15	32	16	2	0|0	1	1	1	1	1	26.25	160	0	#N/A
CBU0021	O60885	O60885	23476	BRD4	5|4	9	4.5	2	0|0	1	1	1	1	1	9.06	45	0	#N/A
CBU0021	O60942	O60942	8732	RNGTT	4|4	8	4	2	0|0	1	1	1	1	1	9.06	40	0	#N/A
CBU0021	O75027	O75027	22	ABCB7	7|11	18	9	2	0|0	1	1	1	1	1	13.98	90	0	#N/A
CBU0021	O75044	O75044	23380	SRGAP2	2|2	4	2	2	0|0	1	1	1	1	1	5.47	20	0	#N/A
CBU0021	O75127	O75127	26024	PTCD1	8|5	13	6.5	2	0|0	1	1	1	1	1	10.74	65	0	#N/A
CBU0021	O75147	O75147	23363	OBSL1	10|9	19	9.5	2	0|0	1	1	1	1	1	17.12	95	0	#N/A
CBU0021	O75152	O75152	9877	ZC3H11A	9|12	21	10.5	2	0|0	1	1	1	1	1	17.12	105	0	#N/A
CBU0021	O75155	O75155	23066	CAND2	5|7	12	6	2	0|0	1	1	1	1	1	10.74	60	0	#N/A
CBU0021	O75165	O75165	23317	DNAJC13	18|29	47	23.5	2	0|0	1	1	1	1	1	30.72	235	0	#N/A
CBU0021	O75175	O75175	4849	CNOT3	5|7	12	6	2	0|0	1	1	1	1	1	10.74	60	0	#N/A
CBU0021	O75179	O75179	26057	ANKRD17	16|21	37	18.5	2	0|0	1	1	1	1	1	27.74	185	0	#N/A
CBU0021	O75190	O75190	10049	DNAJB6	3|4	7	3.5	2	0|0	1	1	1	1	1	7.32	35	0	#N/A
CBU0021	O75306	O75306	4720	NDUFS2	8|10	18	9	2	0|0	1	1	1	1	1	15.56	90	0	#N/A
CBU0021	O75319	O75319	8446	DUSP11	6|4	10	5	2	0|0	1	1	1	1	1	9.06	50	0	#N/A
CBU0021	O75323	O75323	2631	NIPSNAP2	2|3	5	2.5	2	0|0	1	1	1	1	1	5.47	25	0	#N/A
CBU0021	O75330	O75330	3161	HMMR	4|7	11	5.5	2	0|0	1	1	1	1	1	9.06	55	0	#N/A
CBU0021	O75352	O75352	9526	MPDU1	3|3	6	3	2	0|0	1	1	1	1	1	7.32	30	0	#N/A
CBU0021	O75382	O75382	10612	TRIM3	2|9	11	5.5	2	0|0	1	1	1	1	1	5.47	55	0	#N/A
CBU0021	O75390	O75390	1431	CS	7|5	12	6	2	0|0	1	1	1	1	1	10.74	60	0	#N/A
CBU0021	O75396	O75396	9554	SEC22B	4|2	6	3	2	0|0	1	1	1	1	1	5.47	30	0	#N/A
CBU0021	O75400	O75400	55660	PRPF40A	22|28	50	25	2	0|0	1	1	1	1	1	36.61	250	0	#N/A
CBU0021	O75419	O75419	8318	CDC45	2|5	7	3.5	2	0|0	1	1	1	1	1	5.47	35	0	#N/A
CBU0021	O75439	O75439	9512	PMPCB	2|3	5	2.5	2	0|0	1	1	1	1	1	5.47	25	0	#N/A
CBU0021	O75448	O75448	9862	MED24	9|10	19	9.5	2	0|0	1	1	1	1	1	17.12	95	0	#N/A
CBU0021	O75449	O75449	11104	KATNA1	3|3	6	3	2	0|0	1	1	1	1	1	7.32	30	0	#N/A
CBU0021	O75467	O75467	25799	ZNF324	2|2	4	2	2	0|0	1	1	1	1	1	5.47	20	0	#N/A
CBU0021	O75494	O75494	10772	SRSF10	8|6	14	7	2	1|0	1	1	1	1	1	8.04	14	0	#N/A
CBU0021	O75521	O75521	10455	ECI2	2|2	4	2	2	0|0	1	1	1	1	1	5.47	20	0	#N/A
CBU0021	O75531	O75531	8815	BANF1	13|15	28	14	2	1|0	1	1	1	1	1	18.24	28	0	#N/A
CBU0021	O75534	O75534	7812	CSDE1	12|15	27	13.5	2	0|0	1	1	1	1	1	21.73	135	0	#N/A
CBU0021	O75569	O75569	8575	PRKRA	6|8	14	7	2	0|0	1	1	1	1	1	12.38	70	0	#N/A
CBU0021	O75582	O75582	9252	RPS6KA5	2|2	4	2	2	0|0	1	1	1	1	1	5.47	20	0	#N/A
CBU0021	O75592	O75592	23077	MYCBP2	10|13	23	11.5	2	0|0	1	1	1	1	1	18.67	115	0	#N/A
CBU0021	O75600	O75600	23464	GCAT	3|7	10	5	2	0|0	1	1	1	1	1	7.32	50	0	#N/A
CBU0021	O75616	O75616	26284	ERAL1	6|7	13	6.5	2	0|0	1	1	1	1	1	12.38	65	0	#N/A
CBU0021	O75643	O75643	23020	SNRNP200	134|143	277	138.5	2	1|1	1	1	1	1	1	185.72	138.5	0	#N/A
CBU0021	O75648	O75648	55687	TRMU	2|3	5	2.5	2	0|0	1	1	1	1	1	5.47	25	0	#N/A
CBU0021	O75676	O75676	8986	RPS6KA4	7|9	16	8	2	0|0	1	1	1	1	1	13.98	80	0	#N/A
CBU0021	O75691	O75691	27340	UTP20	20|25	45	22.5	2	0|0	1	1	1	1	1	33.67	225	0	#N/A
CBU0021	O75694	O75694	9631	NUP155	3|3	6	3	2	0|0	1	1	1	1	1	7.32	30	0	#N/A
CBU0021	O75746	O75746	8604	SLC25A12	13|15	28	14	2	0|0	1	1	1	1	1	23.24	140	0	#N/A
CBU0021	O75787	O75787	10159	ATP6AP2	3|2	5	2.5	2	0|0	1	1	1	1	1	5.47	25	0	#N/A
CBU0021	O75794	O75794	8872	CDC123	5|4	9	4.5	2	0|0	1	1	1	1	1	9.06	45	0	#N/A
CBU0021	O75818	O75818	10799	RPP40	5|2	7	3.5	2	0|0	1	1	1	1	1	5.47	35	0	#N/A
CBU0021	O75832	O75832	5716	PSMD10	2|3	5	2.5	2	0|0	1	1	1	1	1	5.47	25	0	#N/A
CBU0021	O75879	O75879	5188	GATB	2|5	7	3.5	2	0|0	1	1	1	1	1	5.47	35	0	#N/A
CBU0021	O75909	O75909	8812	CCNK	6|8	14	7	2	0|0	1	1	1	1	1	12.38	70	0	#N/A
CBU0021	O75925	O75925	8554	PIAS1	4|4	8	4	2	0|0	1	1	1	1	1	9.06	40	0	#N/A
CBU0021	O75934	O75934	10286	BCAS2	11|9	20	10	2	1|0	1	1	1	1	1	12.41	20	0	#N/A
CBU0021	O75943	O75943	5884	RAD17	3|2	5	2.5	2	0|0	1	1	1	1	1	5.47	25	0	#N/A
CBU0021	O75947	O75947	10476	ATP5PD	4|4	8	4	2	1|1	0.96	0.96	0.96	0.96	0.96	3.28	4	0	#N/A
CBU0021	O75955	O75955	10211	FLOT1	4|3	7	3.5	2	1|0	0.99	0.99	0.99	0.99	0.99	3.77	7	0	#N/A
CBU0021	O75964	O75964	10632	ATP5MG	7|8	15	7.5	2	0|0	1	1	1	1	1	13.98	75	0	#N/A
CBU0021	O76003	O76003	10539	GLRX3	5|4	9	4.5	2	0|0	1	1	1	1	1	9.06	45	0	#N/A
CBU0021	O76021	O76021	26156	RSL1D1	20|22	42	21	2	9|0	0.99	0.99	0.99	0.99	0.99	4.18	4.67	0	#N/A
CBU0021	O76031	O76031	10845	CLPX	15|9	24	12	2	0|0	1	1	1	1	1	17.12	120	0	#N/A
CBU0021	O76094	O76094	6731	SRP72	17|16	33	16.5	2	0|0	1	1	1	1	1	27.74	165	0	#N/A
CBU0021	O94762	O94762	9400	RECQL5	5|5	10	5	2	0|0	1	1	1	1	1	10.74	50	0	#N/A
CBU0021	O94766	O94766	26229	B3GAT3	9|6	15	7.5	2	0|0	1	1	1	1	1	12.38	75	0	#N/A
CBU0021	O94776	O94776	9219	MTA2	5|8	13	6.5	2	0|0	1	1	1	1	1	10.74	65	0	#N/A
CBU0021	O94806	O94806	23683	PRKD3	2|2	4	2	2	0|0	1	1	1	1	1	5.47	20	0	#N/A
CBU0021	O94813	O94813	9353	SLIT2	5|5	10	5	2	0|0	1	1	1	1	1	10.74	50	0	#N/A
CBU0021	O94822	O94822	26046	LTN1	9|6	15	7.5	2	0|0	1	1	1	1	1	12.38	75	0	#N/A
CBU0021	O94826	O94826	9868	TOMM70	6|2	8	4	2	0|0	1	1	1	1	1	5.47	40	0	#N/A
CBU0021	O94874	O94874	23376	UFL1	21|16	37	18.5	2	0|0	1	1	1	1	1	27.74	185	0	#N/A
CBU0021	O94887	O94887	9855	FARP2	4|3	7	3.5	2	0|0	1	1	1	1	1	7.32	35	0	#N/A
CBU0021	O94905	O94905	11160	ERLIN2	9|7	16	8	2	1|0	1	1	1	1	1	9.49	16	0	#N/A
CBU0021	O94906	O94906	24148	PRPF6	31|26	57	28.5	2	0|0	1	1	1	1	1	42.46	285	0	#N/A
CBU0021	O94913	O94913	51585	PCF11	5|2	7	3.5	2	0|0	1	1	1	1	1	5.47	35	0	#N/A
CBU0021	O94925	O94925	2744	GLS	12|8	20	10	2	0|0	1	1	1	1	1	15.56	100	0	#N/A
CBU0021	O94927	O94927	23354	HAUS5	2|8	10	5	2	0|0	1	1	1	1	1	5.47	50	0	#N/A
CBU0021	O94953	O94953	23030	KDM4B	2|4	6	3	2	0|0	1	1	1	1	1	5.47	30	0	#N/A
CBU0021	O94964	O94964	140710	SOGA1	3|7	10	5	2	0|0	1	1	1	1	1	7.32	50	0	#N/A
CBU0021	O94973	O94973	161	AP2A2	5|5	10	5	2	0|0	1	1	1	1	1	10.74	50	0	#N/A
CBU0021	O94992	O94992	10614	HEXIM1	2|5	7	3.5	2	0|0	1	1	1	1	1	5.47	35	0	#N/A
CBU0021	O95067	O95067	9133	CCNB2	2|6	8	4	2	0|0	1	1	1	1	1	5.47	40	0	#N/A
CBU0021	O95071	O95071	51366	UBR5	7|9	16	8	2	0|0	1	1	1	1	1	13.98	80	0	#N/A
CBU0021	O95104	O95104	57466	SCAF4	2|3	5	2.5	2	0|0	1	1	1	1	1	5.47	25	0	#N/A
CBU0021	O95139	O95139	4712	NDUFB6	2|4	6	3	2	0|0	1	1	1	1	1	5.47	30	0	#N/A
CBU0021	O95140	O95140	9927	MFN2	9|6	15	7.5	2	0|0	1	1	1	1	1	12.38	75	0	#N/A
CBU0021	O95163	O95163	8518	ELP1	19|20	39	19.5	2	0|0	1	1	1	1	1	32.19	195	0	#N/A
CBU0021	O95168	O95168	4710	NDUFB4	3|3	6	3	2	0|0	1	1	1	1	1	7.32	30	0	#N/A
CBU0021	O95202	O95202	3954	LETM1	10|4	14	7	2	0|0	1	1	1	1	1	9.06	70	0	#N/A
CBU0021	O95218	O95218	9406	ZRANB2	9|10	19	9.5	2	1|0	1	1	1	1	1	12.41	19	0	#N/A
CBU0021	O95235	O95235	10112	KIF20A	6|6	12	6	2	0|0	1	1	1	1	1	12.38	60	0	#N/A
CBU0021	O95239	O95239	24137	KIF4A	9|4	13	6.5	2	0|0	1	1	1	1	1	9.06	65	0	#N/A
CBU0021	O95248	O95248	6305	SBF1	3|6	9	4.5	2	0|0	1	1	1	1	1	7.32	45	0	#N/A
CBU0021	O95258	O95258	9016	SLC25A14	3|3	6	3	2	0|0	1	1	1	1	1	7.32	30	0	#N/A
CBU0021	O95299	O95299	4705	NDUFA10	9|7	16	8	2	0|0	1	1	1	1	1	13.98	80	0	#N/A
CBU0021	O95347	O95347	10592	SMC2	31|34	65	32.5	2	0|0	1	1	1	1	1	49.73	325	0	#N/A
CBU0021	O95373	O95373	10527	IPO7	20|21	41	20.5	2	0|0	1	1	1	1	1	33.67	205	0	#N/A
CBU0021	O95391	O95391	10569	SLU7	4|9	13	6.5	2	0|0	1	1	1	1	1	9.06	65	0	#N/A
CBU0021	O95400	O95400	10421	CD2BP2	4|4	8	4	2	1|0	0.99	0.99	0.99	0.99	0.99	5.17	8	0	#N/A
CBU0021	O95433	O95433	10598	AHSA1	18|19	37	18.5	2	0|0	1	1	1	1	1	30.72	185	0	#N/A
CBU0021	O95456	O95456	8624	PSMG1	2|2	4	2	2	0|0	1	1	1	1	1	5.47	20	0	#N/A
CBU0021	O95470	O95470	8879	SGPL1	12|10	22	11	2	0|0	1	1	1	1	1	18.67	110	0	#N/A
CBU0021	O95478	O95478	10412	NSA2	2|3	5	2.5	2	0|0	1	1	1	1	1	5.47	25	0	#N/A
CBU0021	O95573	O95573	2181	ACSL3	11|14	25	12.5	2	0|0	1	1	1	1	1	20.2	125	0	#N/A
CBU0021	O95602	O95602	25885	POLR1A	11|16	27	13.5	2	0|0	1	1	1	1	1	20.2	135	0	#N/A
CBU0021	O95613	O95613	5116	PCNT	9|12	21	10.5	2	0|0	1	1	1	1	1	17.12	105	0	#N/A
CBU0021	O95625	O95625	27107	ZBTB11	3|2	5	2.5	2	0|0	1	1	1	1	1	5.47	25	0	#N/A
CBU0021	O95639	O95639	10898	CPSF4	3|3	6	3	2	0|0	1	1	1	1	1	7.32	30	0	#N/A
CBU0021	O95674	O95674	8760	CDS2	4|3	7	3.5	2	0|0	1	1	1	1	1	7.32	35	0	#N/A
CBU0021	O95714	O95714	8924	HERC2	6|5	11	5.5	2	0|0	1	1	1	1	1	10.74	55	0	#N/A
CBU0021	O95747	O95747	9943	OXSR1	8|6	14	7	2	0|0	1	1	1	1	1	12.38	70	0	#N/A
CBU0021	O95758	O95758	9991	PTBP3	5|4	9	4.5	2	0|0	1	1	1	1	1	9.06	45	0	#N/A
CBU0021	O95782	O95782	160	AP2A1	15|18	33	16.5	2	0|0	1	1	1	1	1	26.25	165	0	#N/A
CBU0021	O95793	O95793	6780	STAU1	34|34	68	34	2	1|0	1	1	1	1	1	48.6	68	0	#N/A
CBU0021	O95819	O95819	9448	MAP4K4	9|9	18	9	2	0|0	1	1	1	1	1	17.12	90	0	#N/A
CBU0021	O95831	O95831	9131	AIFM1	18|21	39	19.5	2	1|1	1	1	1	1	1	21.76	19.5	0	#N/A
CBU0021	O95870	O95870	7920	ABHD16A	2|2	4	2	2	0|0	1	1	1	1	1	5.47	20	0	#N/A
CBU0021	O95985	O95985	8940	TOP3B	4|6	10	5	2	0|0	1	1	1	1	1	9.06	50	0	#N/A
CBU0021	O96005	O96005	1209	CLPTM1	3|2	5	2.5	2	0|0	1	1	1	1	1	5.47	25	0	#N/A
CBU0021	O96008	O96008	10452	TOMM40	5|5	10	5	2	0|0	1	1	1	1	1	10.74	50	0	#N/A
CBU0021	O96019	O96019	86	ACTL6A	8|8	16	8	2	0|0	1	1	1	1	1	15.56	80	0	#N/A
CBU0021	O96028	O96028	7468	NSD2	3|2	5	2.5	2	0|0	1	1	1	1	1	5.47	25	0	#N/A
CBU0021	P00367	P00367	2746	GLUD1	6|8	14	7	2	1|0	1	1	1	1	1	8.04	14	0	#N/A
CBU0021	P00403	P00403	4513	COX2	8|8	16	8	2	1|0	1	1	1	1	1	10.95	16	0	#N/A
CBU0021	P01892	P01892	3105	HLA-A	2|2	4	2	2	0|0	1	1	1	1	1	5.47	20	0	#N/A
CBU0021	P02786	P02786	7037	TFRC	3|6	9	4.5	2	0|0	1	1	1	1	1	7.32	45	0	#N/A
CBU0021	P03886	P03886	4535	ND1	4|4	8	4	2	0|0	1	1	1	1	1	9.06	40	0	#N/A
CBU0021	P04181	P04181	4942	OAT	19|16	35	17.5	2	4|1	1	1	1	1	1	8.28	7	0	#N/A
CBU0021	P04183	P04183	7083	TK1	4|2	6	3	2	0|0	1	1	1	1	1	5.47	30	0	#N/A
CBU0021	P04637	P04637	7157	TP53	11|16	27	13.5	2	1|0	1	1	1	1	1	15.33	27	0	#N/A
CBU0021	P04843	P04843	6184	RPN1	42|42	84	42	2	1|0	1	1	1	1	1	60.07	84	0	#N/A
CBU0021	P04844	P04844	6185	RPN2	39|40	79	39.5	2	1|1	1	1	1	1	1	51.38	39.5	0	#N/A
CBU0021	P04899	P04899	2771	GNAI2	7|8	15	7.5	2	0|0	1	1	1	1	1	13.98	75	0	#N/A
CBU0021	P05023	P05023	476	ATP1A1	34|41	75	37.5	2	1|1	1	1	1	1	1	44.3	37.5	0	#N/A
CBU0021	P05091	P05091	217	ALDH2	7|8	15	7.5	2	0|0	1	1	1	1	1	13.98	75	0	#N/A
CBU0021	P05165	P05165	5095	PCCA	15|19	34	17	2	0|0	1	1	1	1	1	26.25	170	0	#N/A
CBU0021	P05166	P05166	5096	PCCB	12|20	32	16	2	0|0	1	1	1	1	1	21.73	160	0	#N/A
CBU0021	P05198	P05198	1965	EIF2S1	15|19	34	17	2	0|0	1	1	1	1	1	26.25	170	0	#N/A
CBU0021	P05412	P05412	3725	JUN	2|2	4	2	2	0|0	1	1	1	1	1	5.47	20	0	#N/A
CBU0021	P05455	P05455	6741	SSB	6|10	16	8	2	0|0	1	1	1	1	1	12.38	80	0	#N/A
CBU0021	P06493	P06493	983	CDK1	18|13	31	15.5	2	1|0	1	1	1	1	1	18.24	31	0	#N/A
CBU0021	P06730	P06730	1977	EIF4E	2|3	5	2.5	2	0|0	1	1	1	1	1	5.47	25	0	#N/A
CBU0021	P06737	P06737	5836	PYGL	9|6	15	7.5	2	0|0	1	1	1	1	1	12.38	75	0	#N/A
CBU0021	P07237	P07237	5034	P4HB	19|22	41	20.5	2	3|2	1	1	1	1	1	16.08	8.2	0	#N/A
CBU0021	P07741	P07741	353	APRT	4|5	9	4.5	2	0|0	1	1	1	1	1	9.06	45	0	#N/A
CBU0021	P07948	P07948	4067	LYN	6|5	11	5.5	2	0|0	1	1	1	1	1	10.74	55	0	#N/A
CBU0021	P08195	P08195	6520	SLC3A2	8|7	15	7.5	2	0|0	1	1	1	1	1	13.98	75	0	#N/A
CBU0021	P08237	P08237	5213	PFKM	10|14	24	12	2	0|0	1	1	1	1	1	18.67	120	0	#N/A
CBU0021	P08240	P08240	6734	SRPRA	10|11	21	10.5	2	0|0	1	1	1	1	1	18.67	105	0	#N/A
CBU0021	P08243	P08243	440	ASNS	18|11	29	14.5	2	0|0	1	1	1	1	1	20.2	145	0	#N/A
CBU0021	P08574	P08574	1537	CYC1	2|3	5	2.5	2	1|0	0.95	0.98	0.95	0.98	0.95	2.43	5	0	#N/A
CBU0021	P08621	P08621	6625	SNRNP70	14|21	35	17.5	2	1|1	1	1	1	1	1	16.22	17.5	0	#N/A
CBU0021	P09001	P09001	11222	MRPL3	8|6	14	7	2	0|0	1	1	1	1	1	12.38	70	0	#N/A
CBU0021	P09012	P09012	6626	SNRPA	18|16	34	17	2	1|1	1	1	1	1	1	18.98	17	0	#N/A
CBU0021	P09211	P09211	2950	GSTP1	10|15	25	12.5	2	2|2	1	1	1	1	1	7.16	6.25	0	#N/A
CBU0021	P09543	P09543	1267	CNP	8|7	15	7.5	2	1|0	1	1	1	1	1	9.49	15	0	#N/A
CBU0021	P09622	P09622	1738	DLD	2|2	4	2	2	0|0	1	1	1	1	1	5.47	20	0	#N/A
CBU0021	P0CG08	P0CG08	51463	GPR89B	3|3	6	3	2	0|0	1	1	1	1	1	7.32	30	0	#N/A
CBU0021	P0DI82	P0DI82	6399	TRAPPC2	3|2	5	2.5	2	0|0	1	1	1	1	1	5.47	25	0	#N/A
CBU0021	P0DPB6	P0DPB6	51082	POLR1D	2|2	4	2	2	0|0	1	1	1	1	1	5.47	20	0	#N/A
CBU0021	P10155	P10155	6738	RO60	10|10	20	10	2	0|0	1	1	1	1	1	18.67	100	0	#N/A
CBU0021	P10321	P10321	3107	HLA-C	4|4	8	4	2	0|0	1	1	1	1	1	9.06	40	0	#N/A
CBU0021	P10398	P10398	369	ARAF	7|4	11	5.5	2	0|0	1	1	1	1	1	9.06	55	0	#N/A
CBU0021	P10620	P10620	4257	MGST1	2|2	4	2	2	0|0	1	1	1	1	1	5.47	20	0	#N/A
CBU0021	P10644	P10644	5573	PRKAR1A	3|5	8	4	2	1|1	0.94	0.99	0.94	0.99	0.94	2.08	4	0	#N/A
CBU0021	P11166	P11166	6513	SLC2A1	3|2	5	2.5	2	0|0	1	1	1	1	1	5.47	25	0	#N/A
CBU0021	P11171	P11171	2035	EPB41	4|3	7	3.5	2	0|0	1	1	1	1	1	7.32	35	0	#N/A
CBU0021	P11172	P11172	7372	UMPS	9|7	16	8	2	0|0	1	1	1	1	1	13.98	80	0	#N/A
CBU0021	P11177	P11177	5162	PDHB	8|10	18	9	2	4|1	0.97	0.99	0.97	0.99	0.97	2.84	3.6	0	#N/A
CBU0021	P11274	P11274	613	BCR	7|9	16	8	2	0|0	1	1	1	1	1	13.98	80	0	#N/A
CBU0021	P11310	P11310	34	ACADM	11|10	21	10.5	2	0|0	1	1	1	1	1	18.67	105	0	#N/A
CBU0021	P11387	P11387	7150	TOP1	12|23	35	17.5	2	0|0	1	1	1	1	1	21.73	175	0	#N/A
CBU0021	P11388	P11388	7153	TOP2A	14|11	25	12.5	2	0|0	1	1	1	1	1	20.2	125	0	#N/A
CBU0021	P11586	P11586	4522	MTHFD1	34|48	82	41	2	3|2	1	1	1	1	1	35.29	16.4	0	#N/A
CBU0021	P11908	P11908	5634	PRPS2	5|9	14	7	2	0|0	1	1	1	1	1	10.74	70	0	#N/A
CBU0021	P12081	P12081	3035	HARS1	2|3	5	2.5	2	0|0	1	1	1	1	1	5.47	25	0	#N/A
CBU0021	P12268	P12268	3615	IMPDH2	21|29	50	25	2	2|0	1	1	1	1	1	13.52	25	0	#N/A
CBU0021	P12532	P12532	1159	CKMT1B	10|14	24	12	2	0|0	1	1	1	1	1	18.67	120	0	#N/A
CBU0021	P12694	P12694	593	BCKDHA	2|2	4	2	2	0|0	1	1	1	1	1	5.47	20	0	#N/A
CBU0021	P13073	P13073	1327	COX4I1	3|4	7	3.5	2	1|0	0.99	0.99	0.99	0.99	0.99	3.77	7	0	#N/A
CBU0021	P13489	P13489	6050	RNH1	2|2	4	2	2	0|0	1	1	1	1	1	5.47	20	0	#N/A
CBU0021	P13667	P13667	9601	PDIA4	17|19	36	18	2	1|0	1	1	1	1	1	24.06	36	0	#N/A
CBU0021	P13797	P13797	5358	PLS3	9|5	14	7	2	1|0	1	1	1	1	1	6.6	14	0	#N/A
CBU0021	P13804	P13804	2108	ETFA	8|7	15	7.5	2	0|0	1	1	1	1	1	13.98	75	0	#N/A
CBU0021	P13861	P13861	5576	PRKAR2A	6|9	15	7.5	2	1|0	1	1	1	1	1	8.04	15	0	#N/A
CBU0021	P13984	P13984	2963	GTF2F2	10|6	16	8	2	0|0	1	1	1	1	1	12.38	80	0	#N/A
CBU0021	P13995	P13995	10797	MTHFD2	9|12	21	10.5	2	1|1	1	1	1	1	1	9.45	10.5	0	#N/A
CBU0021	P14635	P14635	891	CCNB1	2|4	6	3	2	0|0	1	1	1	1	1	5.47	30	0	#N/A
CBU0021	P14868	P14868	1615	DARS1	36|36	72	36	2	4|2	1	1	1	1	1	35.52	12	0	#N/A
CBU0021	P15927	P15927	6118	RPA2	3|2	5	2.5	2	0|0	1	1	1	1	1	5.47	25	0	#N/A
CBU0021	P16152	P16152	873	CBR1	2|6	8	4	2	0|0	1	1	1	1	1	5.47	40	0	#N/A
CBU0021	P16615	P16615	488	ATP2A2	31|35	66	33	2	0|0	1	1	1	1	1	49.73	330	0	#N/A
CBU0021	P17480	P17480	7343	UBTF	8|14	22	11	2	0|0	1	1	1	1	1	15.56	110	0	#N/A
CBU0021	P17812	P17812	1503	CTPS1	7|9	16	8	2	0|0	1	1	1	1	1	13.98	80	0	#N/A
CBU0021	P17858	P17858	5211	PFKL	30|22	52	26	2	1|0	1	1	1	1	1	31.31	52	0	#N/A
CBU0021	P17980	P17980	5702	PSMC3	13|9	22	11	2	0|0	1	1	1	1	1	17.12	110	0	#N/A
CBU0021	P18031	P18031	5770	PTPN1	5|3	8	4	2	0|0	1	1	1	1	1	7.32	40	0	#N/A
CBU0021	P18074	P18074	2068	ERCC2	6|5	11	5.5	2	0|0	1	1	1	1	1	10.74	55	0	#N/A
CBU0021	P18077	P18077	6165	RPL35A	12|17	29	14.5	2	5|1	0.99	1	0.99	1	0.99	4.07	4.83	0	#N/A
CBU0021	P18085	P18085	378	ARF4	15|13	28	14	2	0|0	1	1	1	1	1	23.24	140	0	#N/A
CBU0021	P18583	P18583	6651	SON	25|30	55	27.5	2	3|3	1	1	1	1	1	21.55	9.17	0	#N/A
CBU0021	P18615	P18615	7936	NELFE	4|5	9	4.5	2	0|0	1	1	1	1	1	9.06	45	0	#N/A
CBU0021	P19367	P19367	3098	HK1	7|4	11	5.5	2	0|0	1	1	1	1	1	9.06	55	0	#N/A
CBU0021	P19387	P19387	5432	POLR2C	2|8	10	5	2	0|0	1	1	1	1	1	5.47	50	0	#N/A
CBU0021	P19388	P19388	5434	POLR2E	7|3	10	5	2	1|0	0.99	1	0.99	1	0.99	3.77	10	0	#N/A
CBU0021	P19404	P19404	4729	NDUFV2	3|5	8	4	2	0|0	1	1	1	1	1	7.32	40	0	#N/A
CBU0021	P19447	P19447	2071	ERCC3	10|9	19	9.5	2	0|0	1	1	1	1	1	17.12	95	0	#N/A
CBU0021	P19525	P19525	5610	EIF2AK2	20|20	40	20	2	0|0	1	1	1	1	1	33.67	200	0	#N/A
CBU0021	P19784	P19784	1459	CSNK2A2	3|5	8	4	2	0|0	1	1	1	1	1	7.32	40	0	#N/A
CBU0021	P20020	P20020	490	ATP2B1	3|5	8	4	2	0|0	1	1	1	1	1	7.32	40	0	#N/A
CBU0021	P20042	P20042	8894	EIF2S2	9|8	17	8.5	2	0|0	1	1	1	1	1	15.56	85	0	#N/A
CBU0021	P20290	P20290	689	BTF3	5|8	13	6.5	2	0|0	1	1	1	1	1	10.74	65	0	#N/A
CBU0021	P20340	P20340	5870	RAB6A	4|2	6	3	2	1|0	0.96	0.99	0.96	0.99	0.96	2.43	6	0	#N/A
CBU0021	P20585	P20585	4437	MSH3	3|3	6	3	2	0|0	1	1	1	1	1	7.32	30	0	#N/A
CBU0021	P20674	P20674	9377	COX5A	2|3	5	2.5	2	1|0	0.95	0.98	0.95	0.98	0.95	2.43	5	0	#N/A
CBU0021	P20719	P20719	3202	HOXA5	2|2	4	2	2	0|0	1	1	1	1	1	5.47	20	0	#N/A
CBU0021	P20839	P20839	3614	IMPDH1	8|10	18	9	2	0|0	1	1	1	1	1	15.56	90	0	#N/A
CBU0021	P21127	P21127	984	CDK11B	19|23	42	21	2	0|0	1	1	1	1	1	32.19	210	0	#N/A
CBU0021	P21359	P21359	4763	NF1	21|25	46	23	2	0|0	1	1	1	1	1	35.14	230	0	#N/A
CBU0021	P22102	P22102	2618	GART	10|14	24	12	2	1|1	1	1	1	1	1	10.78	12	0	#N/A
CBU0021	P22314	P22314	7317	UBA1	9|5	14	7	2	2|1	0.98	1	0.98	1	0.98	2.97	4.67	0	#N/A
CBU0021	P22695	P22695	7385	UQCRC2	22|22	44	22	2	1|0	1	1	1	1	1	31.31	44	0	#N/A
CBU0021	P22830	P22830	2235	FECH	2|2	4	2	2	1|0	0.92	0.92	0.92	0.92	0.92	2.43	4	0	#N/A
CBU0021	P23258	P23258	7283	TUBG1	6|14	20	10	2	2|0	0.99	1	0.99	1	0.99	4.33	10	0	#N/A
CBU0021	P24390	P24390	10945	KDELR1	4|5	9	4.5	2	0|0	1	1	1	1	1	9.06	45	0	#N/A
CBU0021	P24752	P24752	38	ACAT1	19|18	37	18.5	2	1|0	1	1	1	1	1	25.52	37	0	#N/A
CBU0021	P24928	P24928	5430	POLR2A	17|16	33	16.5	2	0|0	1	1	1	1	1	27.74	165	0	#N/A
CBU0021	P24941	P24941	1017	CDK2	4|8	12	6	2	0|0	1	1	1	1	1	9.06	60	0	#N/A
CBU0021	P25205	P25205	4172	MCM3	29|35	64	32	2	9|8	1	1	1	1	1	10.41	3.76	0	#N/A
CBU0021	P25440	P25440	6046	BRD2	15|20	35	17.5	2	0|0	1	1	1	1	1	26.25	175	0	#N/A
CBU0021	P25490	P25490	7528	YY1	8|6	14	7	2	0|0	1	1	1	1	1	12.38	70	0	#N/A
CBU0021	P26358	P26358	1786	DNMT1	15|18	33	16.5	2	0|0	1	1	1	1	1	26.25	165	0	#N/A
CBU0021	P26368	P26368	11338	U2AF2	54|49	103	51.5	2	5|3	1	1	1	1	1	47.83	12.88	0	#N/A
CBU0021	P26639	P26639	6897	TARS1	7|7	14	7	2	0|0	1	1	1	1	1	13.98	70	0	#N/A
CBU0021	P26640	P26640	7407	VARS1	4|6	10	5	2	0|0	1	1	1	1	1	9.06	50	0	#N/A
CBU0021	P27144	P27144	205	AK4	8|8	16	8	2	0|0	1	1	1	1	1	15.56	80	0	#N/A
CBU0021	P27448	P27448	4140	MARK3	7|7	14	7	2	0|0	1	1	1	1	1	13.98	70	0	#N/A
CBU0021	P27694	P27694	6117	RPA1	4|6	10	5	2	1|1	0.98	1	0.98	1	0.98	3.28	5	0	#N/A
CBU0021	P28066	P28066	5686	PSMA5	4|7	11	5.5	2	1|0	1	1	1	1	1	5.17	11	0	#N/A
CBU0021	P28288	P28288	5825	ABCD3	11|9	20	10	2	0|0	1	1	1	1	1	17.12	100	0	#N/A
CBU0021	P28331	P28331	4719	NDUFS1	15|12	27	13.5	2	0|0	1	1	1	1	1	21.73	135	0	#N/A
CBU0021	P28340	P28340	5424	POLD1	13|13	26	13	2	1|0	1	1	1	1	1	18.24	26	0	#N/A
CBU0021	P28838	P28838	51056	LAP3	13|6	19	9.5	2	0|0	1	1	1	1	1	12.38	95	0	#N/A
CBU0021	P29084	P29084	2961	GTF2E2	3|5	8	4	2	0|0	1	1	1	1	1	7.32	40	0	#N/A
CBU0021	P29597	P29597	7297	TYK2	5|5	10	5	2	0|0	1	1	1	1	1	10.74	50	0	#N/A
CBU0021	P29966	P29966	4082	MARCKS	2|2	4	2	2	1|0	0.92	0.92	0.92	0.92	0.92	2.43	4	0	#N/A
CBU0021	P30044	P30044	25824	PRDX5	2|2	4	2	2	1|0	0.92	0.92	0.92	0.92	0.92	2.43	4	0	#N/A
CBU0021	P30101	P30101	2923	PDIA3	20|28	48	24	2	1|0	1	1	1	1	1	28.42	48	0	#N/A
CBU0021	P30153	P30153	5518	PPP2R1A	5|5	10	5	2	0|0	1	1	1	1	1	10.74	50	0	#N/A
CBU0021	P30154	P30154	5519	PPP2R1B	2|2	4	2	2	0|0	1	1	1	1	1	5.47	20	0	#N/A
CBU0021	P30260	P30260	996	CDC27	4|5	9	4.5	2	0|0	1	1	1	1	1	9.06	45	0	#N/A
CBU0021	P30307	P30307	995	CDC25C	2|2	4	2	2	0|0	1	1	1	1	1	5.47	20	0	#N/A
CBU0021	P30414	P30414	4820	NKTR	4|6	10	5	2	0|0	1	1	1	1	1	9.06	50	0	#N/A
CBU0021	P30837	P30837	219	ALDH1B1	9|8	17	8.5	2	0|0	1	1	1	1	1	15.56	85	0	#N/A
CBU0021	P30876	P30876	5431	POLR2B	14|15	29	14.5	2	0|0	1	1	1	1	1	24.75	145	0	#N/A
CBU0021	P31040	P31040	6389	SDHA	7|4	11	5.5	2	1|1	0.98	1	0.98	1	0.98	3.28	5.5	0	#N/A
CBU0021	P31153	P31153	4144	MAT2A	12|13	25	12.5	2	2|1	1	1	1	1	1	11.22	8.33	0	#N/A
CBU0021	P31350	P31350	6241	RRM2	4|4	8	4	2	0|0	1	1	1	1	1	9.06	40	0	#N/A
CBU0021	P31930	P31930	7384	UQCRC1	7|5	12	6	2	0|0	1	1	1	1	1	10.74	60	0	#N/A
CBU0021	P31942	P31942	3189	HNRNPH3	7|9	16	8	2	1|1	1	1	1	1	1	6.86	8	0	#N/A
CBU0021	P31948	P31948	10963	STIP1	8|9	17	8.5	2	2|0	1	1	1	1	1	5.64	8.5	0	#N/A
CBU0021	P32322	P32322	5831	PYCR1	8|10	18	9	2	0|0	1	1	1	1	1	15.56	90	0	#N/A
CBU0021	P32780	P32780	2965	GTF2H1	7|5	12	6	2	0|0	1	1	1	1	1	10.74	60	0	#N/A
CBU0021	P33316	P33316	1854	DUT	4|4	8	4	2	1|0	0.99	0.99	0.99	0.99	0.99	5.17	8	0	#N/A
CBU0021	P33981	P33981	7272	TTK	5|6	11	5.5	2	1|0	1	1	1	1	1	6.6	11	0	#N/A
CBU0021	P33991	P33991	4173	MCM4	24|20	44	22	2	1|0	1	1	1	1	1	28.42	44	0	#N/A
CBU0021	P33993	P33993	4176	MCM7	33|34	67	33.5	2	4|0	1	1	1	1	1	10.07	16.75	0	#N/A
CBU0021	P34897	P34897	6472	SHMT2	13|7	20	10	2	1|1	1	1	1	1	1	6.86	10	0	#N/A
CBU0021	P34932	P34932	3308	HSPA4	10|20	30	15	2	1|0	1	1	1	1	1	13.87	30	0	#N/A
CBU0021	P34949	P34949	4351	MPI	6|8	14	7	2	0|0	1	1	1	1	1	12.38	70	0	#N/A
CBU0021	P35232	P35232	5245	PHB	10|7	17	8.5	2	3|2	0.95	1	0.95	1	0.95	2.3	3.4	0	#N/A
CBU0021	P35244	P35244	6119	RPA3	4|3	7	3.5	2	0|0	1	1	1	1	1	7.32	35	0	#N/A
CBU0021	P35249	P35249	5984	RFC4	8|9	17	8.5	2	0|0	1	1	1	1	1	15.56	85	0	#N/A
CBU0021	P35250	P35250	5982	RFC2	13|16	29	14.5	2	0|0	1	1	1	1	1	23.24	145	0	#N/A
CBU0021	P35251	P35251	5981	RFC1	22|19	41	20.5	2	0|0	1	1	1	1	1	32.19	205	0	#N/A
CBU0021	P35269	P35269	2962	GTF2F1	10|12	22	11	2	0|0	1	1	1	1	1	18.67	110	0	#N/A
CBU0021	P35520	P35520	875	CBS	6|6	12	6	2	0|0	1	1	1	1	1	12.38	60	0	#N/A
CBU0021	P35606	P35606	9276	COPB2	16|21	37	18.5	2	0|0	1	1	1	1	1	27.74	185	0	#N/A
CBU0021	P35610	P35610	6646	SOAT1	4|3	7	3.5	2	0|0	1	1	1	1	1	7.32	35	0	#N/A
CBU0021	P35611	P35611	118	ADD1	3|4	7	3.5	2	1|1	0.93	0.96	0.93	0.96	0.93	2.08	3.5	0	#N/A
CBU0021	P35613	P35613	682	BSG	3|3	6	3	2	0|0	1	1	1	1	1	7.32	30	0	#N/A
CBU0021	P35658	P35658	8021	NUP214	6|5	11	5.5	2	0|0	1	1	1	1	1	10.74	55	0	#N/A
CBU0021	P35659	P35659	7913	DEK	8|15	23	11.5	2	0|0	1	1	1	1	1	15.56	115	0	#N/A
CBU0021	P35998	P35998	5701	PSMC2	8|11	19	9.5	2	2|1	1	1	1	1	1	6.37	6.33	0	#N/A
CBU0021	P36406	P36406	373	TRIM23	2|2	4	2	2	0|0	1	1	1	1	1	5.47	20	0	#N/A
CBU0021	P36507	P36507	5605	MAP2K2	6|4	10	5	2	0|0	1	1	1	1	1	9.06	50	0	#N/A
CBU0021	P36542	P36542	509	ATP5F1C	9|12	21	10.5	2	0|0	1	1	1	1	1	17.12	105	0	#N/A
CBU0021	P36776	P36776	9361	LONP1	8|6	14	7	2	0|0	1	1	1	1	1	12.38	70	0	#N/A
CBU0021	P36915	P36915	2794	GNL1	12|9	21	10.5	2	0|0	1	1	1	1	1	17.12	105	0	#N/A
CBU0021	P37108	P37108	6727	SRP14	5|10	15	7.5	2	1|0	1	1	1	1	1	6.6	15	0	#N/A
CBU0021	P37198	P37198	23636	NUP62	3|3	6	3	2	0|0	1	1	1	1	1	7.32	30	0	#N/A
CBU0021	P37268	P37268	2222	FDFT1	3|3	6	3	2	0|0	1	1	1	1	1	7.32	30	0	#N/A
CBU0021	P38117	P38117	2109	ETFB	4|6	10	5	2	0|0	1	1	1	1	1	9.06	50	0	#N/A
CBU0021	P38432	P38432	8161	COIL	6|8	14	7	2	0|0	1	1	1	1	1	12.38	70	0	#N/A
CBU0021	P38606	P38606	523	ATP6V1A	15|18	33	16.5	2	0|0	1	1	1	1	1	26.25	165	0	#N/A
CBU0021	P38935	P38935	3508	IGHMBP2	14|14	28	14	2	0|0	1	1	1	1	1	24.75	140	0	#N/A
CBU0021	P39060	P39060	80781	COL18A1	2|6	8	4	2	0|0	1	1	1	1	1	5.47	40	0	#N/A
CBU0021	P39656	P39656	1650	DDOST	14|14	28	14	2	4|0	0.99	0.99	0.99	0.99	0.99	5.27	7	0	#N/A
CBU0021	P39748	P39748	2237	FEN1	2|3	5	2.5	2	0|0	1	1	1	1	1	5.47	25	0	#N/A
CBU0021	P40222	P40222	200081	TXLNA	4|5	9	4.5	2	0|0	1	1	1	1	1	9.06	45	0	#N/A
CBU0021	P40616	P40616	400	ARL1	9|8	17	8.5	2	0|0	1	1	1	1	1	15.56	85	0	#N/A
CBU0021	P40763	P40763	6774	STAT3	5|8	13	6.5	2	1|0	1	1	1	1	1	6.6	13	0	#N/A
CBU0021	P40937	P40937	5985	RFC5	16|17	33	16.5	2	0|0	1	1	1	1	1	27.74	165	0	#N/A
CBU0021	P40938	P40938	5983	RFC3	14|10	24	12	2	0|0	1	1	1	1	1	18.67	120	0	#N/A
CBU0021	P40939	P40939	3030	HADHA	23|19	42	21	2	2|1	1	1	1	1	1	20.35	14	0	#N/A
CBU0021	P41208	P41208	1069	CETN2	5|3	8	4	2	0|0	1	1	1	1	1	7.32	40	0	#N/A
CBU0021	P41214	P41214	1939	EIF2D	3|2	5	2.5	2	0|0	1	1	1	1	1	5.47	25	0	#N/A
CBU0021	P41223	P41223	8896	BUD31	5|7	12	6	2	0|0	1	1	1	1	1	10.74	60	0	#N/A
CBU0021	P41240	P41240	1445	CSK	5|3	8	4	2	0|0	1	1	1	1	1	7.32	40	0	#N/A
CBU0021	P41250	P41250	2617	GARS1	2|3	5	2.5	2	0|0	1	1	1	1	1	5.47	25	0	#N/A
CBU0021	P41252	P41252	3376	IARS1	44|47	91	45.5	2	6|2	1	1	1	1	1	20.31	11.38	0	#N/A
CBU0021	P42166	P42166	7112	TMPO	35|31	66	33	2	0|0	1	1	1	1	1	49.73	330	0	#N/A
CBU0021	P42167	P42167	7112	TMPO	8|9	17	8.5	2	0|0	1	1	1	1	1	15.56	85	0	#N/A
CBU0021	P42224	P42224	6772	STAT1	9|6	15	7.5	2	0|0	1	1	1	1	1	12.38	75	0	#N/A
CBU0021	P42285	P42285	23517	MTREX	24|24	48	24	2	0|0	1	1	1	1	1	39.54	240	0	#N/A
CBU0021	P42356	P42356	5297	PI4KA	10|9	19	9.5	2	0|0	1	1	1	1	1	17.12	95	0	#N/A
CBU0021	P42684	P42684	27	ABL2	5|2	7	3.5	2	0|0	1	1	1	1	1	5.47	35	0	#N/A
CBU0021	P42694	P42694	9931	HELZ	2|3	5	2.5	2	0|0	1	1	1	1	1	5.47	25	0	#N/A
CBU0021	P42695	P42695	23310	NCAPD3	12|19	31	15.5	2	0|0	1	1	1	1	1	21.73	155	0	#N/A
CBU0021	P42696	P42696	23029	RBM34	13|13	26	13	2	3|2	1	1	1	1	1	9.1	5.2	0	#N/A
CBU0021	P42704	P42704	10128	LRPPRC	35|38	73	36.5	2	0|0	1	1	1	1	1	55.52	365	0	#N/A
CBU0021	P42771	P42771	1029	CDKN2A	2|5	7	3.5	2	0|0	1	1	1	1	1	5.47	35	0	#N/A
CBU0021	P43246	P43246	4436	MSH2	27|25	52	26	2	0|0	1	1	1	1	1	41.01	260	0	#N/A
CBU0021	P43307	P43307	6745	SSR1	7|10	17	8.5	2	0|0	1	1	1	1	1	13.98	85	0	#N/A
CBU0021	P43490	P43490	10135	NAMPT	21|27	48	24	2	0|0	1	1	1	1	1	35.14	240	0	#N/A
CBU0021	P43686	P43686	5704	PSMC4	9|10	19	9.5	2	0|0	1	1	1	1	1	17.12	95	0	#N/A
CBU0021	P45954	P45954	36	ACADSB	2|3	5	2.5	2	0|0	1	1	1	1	1	5.47	25	0	#N/A
CBU0021	P45974	P45974	8078	USP5	4|4	8	4	2	0|0	1	1	1	1	1	9.06	40	0	#N/A
CBU0021	P45985	P45985	6416	MAP2K4	3|3	6	3	2	0|0	1	1	1	1	1	7.32	30	0	#N/A
CBU0021	P46013	P46013	4288	MKI67	12|12	24	12	2	0|0	1	1	1	1	1	21.73	120	0	#N/A
CBU0021	P46087	P46087	4839	NOP2	12|14	26	13	2	7|0	0.96	0.97	0.96	0.97	0.96	2.83	3.71	0	#N/A
CBU0021	P46100	P46100	546	ATRX	5|8	13	6.5	2	0|0	1	1	1	1	1	10.74	65	0	#N/A
CBU0021	P46109	P46109	1399	CRKL	16|16	32	16	2	0|0	1	1	1	1	1	27.74	160	0	#N/A
CBU0021	P46199	P46199	4528	MTIF2	2|7	9	4.5	2	0|0	1	1	1	1	1	5.47	45	0	#N/A
CBU0021	P46459	P46459	4905	NSF	19|11	30	15	2	0|0	1	1	1	1	1	20.2	150	0	#N/A
CBU0021	P46734	P46734	5606	MAP2K3	5|6	11	5.5	2	0|0	1	1	1	1	1	10.74	55	0	#N/A
CBU0021	P46779	P46779	6158	RPL28	15|12	27	13.5	2	5|3	0.99	1	0.99	1	0.99	3.75	3.38	0	#N/A
CBU0021	P46940	P46940	8826	IQGAP1	4|12	16	8	2	0|0	1	1	1	1	1	9.06	80	0	#N/A
CBU0021	P46977	P46977	3703	STT3A	8|6	14	7	2	0|0	1	1	1	1	1	12.38	70	0	#N/A
CBU0021	P47813	P47813	1964	EIF1AX	2|2	4	2	2	0|0	1	1	1	1	1	5.47	20	0	#N/A
CBU0021	P47897	P47897	5859	QARS1	14|19	33	16.5	2	2|0	1	1	1	1	1	9.38	16.5	0	#N/A
CBU0021	P47985	P47985	7386	UQCRFS1	5|5	10	5	2	0|0	1	1	1	1	1	10.74	50	0	#N/A
CBU0021	P48444	P48444	372	ARCN1	8|11	19	9.5	2	0|0	1	1	1	1	1	15.56	95	0	#N/A
CBU0021	P48556	P48556	5714	PSMD8	2|2	4	2	2	0|0	1	1	1	1	1	5.47	20	0	#N/A
CBU0021	P48634	P48634	7916	PRRC2A	31|34	65	32.5	2	1|1	1	1	1	1	1	40.06	32.5	0	#N/A
CBU0021	P48651	P48651	9791	PTDSS1	7|6	13	6.5	2	0|0	1	1	1	1	1	12.38	65	0	#N/A
CBU0021	P48729	P48729	1452	CSNK1A1	13|11	24	12	2	0|0	1	1	1	1	1	20.2	120	0	#N/A
CBU0021	P48730	P48730	1453	CSNK1D	3|3	6	3	2	0|0	1	1	1	1	1	7.32	30	0	#N/A
CBU0021	P48735	P48735	3418	IDH2	8|6	14	7	2	0|0	1	1	1	1	1	12.38	70	0	#N/A
CBU0021	P49406	P49406	9801	MRPL19	4|6	10	5	2	0|0	1	1	1	1	1	9.06	50	0	#N/A
CBU0021	P49411	P49411	7284	TUFM	46|51	97	48.5	2	10|4	1	1	1	1	1	13.21	6.93	0	#N/A
CBU0021	P49419	P49419	501	ALDH7A1	5|5	10	5	2	0|0	1	1	1	1	1	10.74	50	0	#N/A
CBU0021	P49458	P49458	6726	SRP9	4|4	8	4	2	0|0	1	1	1	1	1	9.06	40	0	#N/A
CBU0021	P49588	P49588	16	AARS1	13|10	23	11.5	2	0|0	1	1	1	1	1	18.67	115	0	#N/A
CBU0021	P49590	P49590	23438	HARS2	5|5	10	5	2	0|0	1	1	1	1	1	10.74	50	0	#N/A
CBU0021	P49643	P49643	5558	PRIM2	2|3	5	2.5	2	0|0	1	1	1	1	1	5.47	25	0	#N/A
CBU0021	P49674	P49674	1454	CSNK1E	16|16	32	16	2	0|0	1	1	1	1	1	27.74	160	0	#N/A
CBU0021	P49755	P49755	10972	TMED10	3|2	5	2.5	2	0|0	1	1	1	1	1	5.47	25	0	#N/A
CBU0021	P49756	P49756	58517	RBM25	24|21	45	22.5	2	0|0	1	1	1	1	1	35.14	225	0	#N/A
CBU0021	P49760	P49760	1196	CLK2	5|3	8	4	2	0|0	1	1	1	1	1	7.32	40	0	#N/A
CBU0021	P49761	P49761	1198	CLK3	4|5	9	4.5	2	1|0	1	1	1	1	1	5.17	9	0	#N/A
CBU0021	P49770	P49770	8892	EIF2B2	4|5	9	4.5	2	0|0	1	1	1	1	1	9.06	45	0	#N/A
CBU0021	P49790	P49790	9972	NUP153	3|2	5	2.5	2	0|0	1	1	1	1	1	5.47	25	0	#N/A
CBU0021	P49792	P49792	5903	RANBP2	21|17	38	19	2	2|1	1	1	1	1	1	17.69	12.67	0	#N/A
CBU0021	P49815	P49815	7249	TSC2	2|3	5	2.5	2	0|0	1	1	1	1	1	5.47	25	0	#N/A
CBU0021	P49841	P49841	2932	GSK3B	2|2	4	2	2	0|0	1	1	1	1	1	5.47	20	0	#N/A
CBU0021	P49848	P49848	6878	TAF6	2|2	4	2	2	0|0	1	1	1	1	1	5.47	20	0	#N/A
CBU0021	P49915	P49915	8833	GMPS	4|3	7	3.5	2	0|0	1	1	1	1	1	7.32	35	0	#N/A
CBU0021	P49959	P49959	4361	MRE11	6|5	11	5.5	2	0|0	1	1	1	1	1	10.74	55	0	#N/A
CBU0021	P50213	P50213	3419	IDH3A	5|5	10	5	2	0|0	1	1	1	1	1	10.74	50	0	#N/A
CBU0021	P50402	P50402	2010	EMD	9|9	18	9	2	0|0	1	1	1	1	1	17.12	90	0	#N/A
CBU0021	P50416	P50416	1374	CPT1A	14|15	29	14.5	2	0|0	1	1	1	1	1	24.75	145	0	#N/A
CBU0021	P50570	P50570	1785	DNM2	7|9	16	8	2	0|0	1	1	1	1	1	13.98	80	0	#N/A
CBU0021	P50750	P50750	1025	CDK9	4|8	12	6	2	0|0	1	1	1	1	1	9.06	60	0	#N/A
CBU0021	P51114	P51114	8087	FXR1	32|34	66	33	2	3|0	1	1	1	1	1	12.71	22	0	#N/A
CBU0021	P51116	P51116	9513	FXR2	16|23	39	19.5	2	9|1	0.94	0.99	0.94	0.99	0.94	2.18	3.9	0	#N/A
CBU0021	P51151	P51151	9367	RAB9A	4|4	8	4	2	0|0	1	1	1	1	1	9.06	40	0	#N/A
CBU0021	P51153	P51153	5872	RAB13	2|2	4	2	2	0|0	1	1	1	1	1	5.47	20	0	#N/A
CBU0021	P51398	P51398	7818	DAP3	19|18	37	18.5	2	0|0	1	1	1	1	1	30.72	185	0	#N/A
CBU0021	P51532	P51532	6597	SMARCA4	25|21	46	23	2	0|0	1	1	1	1	1	35.14	230	0	#N/A
CBU0021	P51553	P51553	3421	IDH3G	7|5	12	6	2	0|0	1	1	1	1	1	10.74	60	0	#N/A
CBU0021	P51570	P51570	2584	GALK1	10|8	18	9	2	0|0	1	1	1	1	1	15.56	90	0	#N/A
CBU0021	P51571	P51571	6748	SSR4	8|6	14	7	2	0|0	1	1	1	1	1	12.38	70	0	#N/A
CBU0021	P51610	P51610	3054	HCFC1	6|7	13	6.5	2	0|0	1	1	1	1	1	12.38	65	0	#N/A
CBU0021	P51617	P51617	3654	IRAK1	5|2	7	3.5	2	0|0	1	1	1	1	1	5.47	35	0	#N/A
CBU0021	P51648	P51648	224	ALDH3A2	4|9	13	6.5	2	0|0	1	1	1	1	1	9.06	65	0	#N/A
CBU0021	P51659	P51659	3295	HSD17B4	9|4	13	6.5	2	0|0	1	1	1	1	1	9.06	65	0	#N/A
CBU0021	P51784	P51784	8237	USP11	2|2	4	2	2	0|0	1	1	1	1	1	5.47	20	0	#N/A
CBU0021	P51812	P51812	6197	RPS6KA3	9|11	20	10	2	0|0	1	1	1	1	1	17.12	100	0	#N/A
CBU0021	P51970	P51970	4702	NDUFA8	4|3	7	3.5	2	0|0	1	1	1	1	1	7.32	35	0	#N/A
CBU0021	P52294	P52294	3836	KPNA1	4|4	8	4	2	0|0	1	1	1	1	1	9.06	40	0	#N/A
CBU0021	P52429	P52429	8526	DGKE	3|4	7	3.5	2	0|0	1	1	1	1	1	7.32	35	0	#N/A
CBU0021	P52434	P52434	5437	POLR2H	6|5	11	5.5	2	0|0	1	1	1	1	1	10.74	55	0	#N/A
CBU0021	P52564	P52564	5608	MAP2K6	4|4	8	4	2	0|0	1	1	1	1	1	9.06	40	0	#N/A
CBU0021	P52565	P52565	396	ARHGDIA	2|2	4	2	2	0|0	1	1	1	1	1	5.47	20	0	#N/A
CBU0021	P52701	P52701	2956	MSH6	44|50	94	47	2	0|0	1	1	1	1	1	68.48	470	0	#N/A
CBU0021	P52789	P52789	3099	HK2	12|10	22	11	2	0|0	1	1	1	1	1	18.67	110	0	#N/A
CBU0021	P52948	P52948	4928	NUP98	3|3	6	3	2	0|0	1	1	1	1	1	7.32	30	0	#N/A
CBU0021	P53007	P53007	6576	SLC25A1	12|12	24	12	2	1|0	1	1	1	1	1	16.78	24	0	#N/A
CBU0021	P53350	P53350	5347	PLK1	5|6	11	5.5	2	0|0	1	1	1	1	1	10.74	55	0	#N/A
CBU0021	P53396	P53396	47	ACLY	7|4	11	5.5	2	1|0	1	1	1	1	1	5.17	11	0	#N/A
CBU0021	P53597	P53597	8802	SUCLG1	10|11	21	10.5	2	0|0	1	1	1	1	1	18.67	105	0	#N/A
CBU0021	P53618	P53618	1315	COPB1	21|21	42	21	2	0|0	1	1	1	1	1	35.14	210	0	#N/A
CBU0021	P53621	P53621	1314	COPA	26|30	56	28	2	0|0	1	1	1	1	1	42.46	280	0	#N/A
CBU0021	P53680	P53680	1175	AP2S1	5|6	11	5.5	2	0|0	1	1	1	1	1	10.74	55	0	#N/A
CBU0021	P53985	P53985	6566	SLC16A1	9|9	18	9	2	1|1	1	1	1	1	1	9.45	9	0	#N/A
CBU0021	P54098	P54098	5428	POLG	3|7	10	5	2	0|0	1	1	1	1	1	7.32	50	0	#N/A
CBU0021	P54136	P54136	5917	RARS1	37|31	68	34	2	4|1	1	1	1	1	1	17.9	13.6	0	#N/A
CBU0021	P54619	P54619	5571	PRKAG1	2|2	4	2	2	0|0	1	1	1	1	1	5.47	20	0	#N/A
CBU0021	P54886	P54886	5832	ALDH18A1	45|49	94	47	2	3|2	1	1	1	1	1	50.06	18.8	0	#N/A
CBU0021	P55011	P55011	6558	SLC12A2	3|2	5	2.5	2	0|0	1	1	1	1	1	5.47	25	0	#N/A
CBU0021	P55039	P55039	1819	DRG2	3|3	6	3	2	0|0	1	1	1	1	1	7.32	30	0	#N/A
CBU0021	P55060	P55060	1434	CSE1L	23|20	43	21.5	2	3|1	1	1	1	1	1	19.29	10.75	0	#N/A
CBU0021	P55081	P55081	4236	MFAP1	6|9	15	7.5	2	0|0	1	1	1	1	1	12.38	75	0	#N/A
CBU0021	P55084	P55084	3032	HADHB	20|23	43	21.5	2	1|0	1	1	1	1	1	28.42	43	0	#N/A
CBU0021	P55199	P55199	8178	ELL	3|7	10	5	2	0|0	1	1	1	1	1	7.32	50	0	#N/A
CBU0021	P55265	P55265	103	ADAR	17|16	33	16.5	2	0|0	1	1	1	1	1	27.74	165	0	#N/A
CBU0021	P55786	P55786	9520	NPEPPS	13|16	29	14.5	2	0|0	1	1	1	1	1	23.24	145	0	#N/A
CBU0021	P56134	P56134	9551	ATP5MF	7|7	14	7	2	0|0	1	1	1	1	1	13.98	70	0	#N/A
CBU0021	P56182	P56182	8568	RRP1	15|13	28	14	2	0|0	1	1	1	1	1	23.24	140	0	#N/A
CBU0021	P56192	P56192	4141	MARS1	42|37	79	39.5	2	1|1	1	1	1	1	1	48.55	39.5	0	#N/A
CBU0021	P56270	P56270	4150	MAZ	4|4	8	4	2	0|0	1	1	1	1	1	9.06	40	0	#N/A
CBU0021	P56282	P56282	5427	POLE2	9|5	14	7	2	0|0	1	1	1	1	1	10.74	70	0	#N/A
CBU0021	P56378	P56378	9556	ATP5MJ	2|2	4	2	2	0|0	1	1	1	1	1	5.47	20	0	#N/A
CBU0021	P56385	P56385	521	ATP5ME	7|8	15	7.5	2	0|0	1	1	1	1	1	13.98	75	0	#N/A
CBU0021	P56537	P56537	3692	EIF6	6|6	12	6	2	2|1	0.98	0.98	0.98	0.98	0.98	4.14	4	0	#N/A
CBU0021	P56545	P56545	1488	CTBP2	3|4	7	3.5	2	0|0	1	1	1	1	1	7.32	35	0	#N/A
CBU0021	P56556	P56556	4700	NDUFA6	4|3	7	3.5	2	0|0	1	1	1	1	1	7.32	35	0	#N/A
CBU0021	P56589	P56589	8504	PEX3	4|3	7	3.5	2	0|0	1	1	1	1	1	7.32	35	0	#N/A
CBU0021	P57088	P57088	55161	TMEM33	8|8	16	8	2	2|0	1	1	1	1	1	5.64	8	0	#N/A
CBU0021	P57678	P57678	50628	GEMIN4	28|34	62	31	2	0|0	1	1	1	1	1	45.38	310	0	#N/A
CBU0021	P57740	P57740	57122	NUP107	10|4	14	7	2	0|0	1	1	1	1	1	9.06	70	0	#N/A
CBU0021	P57772	P57772	60678	EEFSEC	15|15	30	15	2	0|0	1	1	1	1	1	26.25	150	0	#N/A
CBU0021	P58557	P58557	54059	YBEY	3|3	6	3	2	0|0	1	1	1	1	1	7.32	30	0	#N/A
CBU0021	P60174	P60174	7167	TPI1	4|3	7	3.5	2	1|1	0.93	0.96	0.93	0.96	0.93	2.08	3.5	0	#N/A
CBU0021	P60228	P60228	3646	EIF3E	6|6	12	6	2	0|0	1	1	1	1	1	12.38	60	0	#N/A
CBU0021	P60468	P60468	10952	SEC61B	4|2	6	3	2	0|0	1	1	1	1	1	5.47	30	0	#N/A
CBU0021	P60891	P60891	5631	PRPS1	4|4	8	4	2	2|0	0.95	0.95	0.95	0.95	0.95	3	4	0	#N/A
CBU0021	P61011	P61011	6729	SRP54	3|4	7	3.5	2	0|0	1	1	1	1	1	7.32	35	0	#N/A
CBU0021	P61026	P61026	10890	RAB10	3|4	7	3.5	2	0|0	1	1	1	1	1	7.32	35	0	#N/A
CBU0021	P61160	P61160	10097	ACTR2	10|15	25	12.5	2	4|0	0.99	1	0.99	1	0.99	4.09	6.25	0	#N/A
CBU0021	P61289	P61289	10197	PSME3	3|2	5	2.5	2	0|0	1	1	1	1	1	5.47	25	0	#N/A
CBU0021	P61619	P61619	29927	SEC61A1	3|6	9	4.5	2	0|0	1	1	1	1	1	7.32	45	0	#N/A
CBU0021	P61962	P61962	10238	DCAF7	5|7	12	6	2	0|0	1	1	1	1	1	10.74	60	0	#N/A
CBU0021	P61964	P61964	11091	WDR5	6|4	10	5	2	2|0	0.97	0.99	0.97	0.99	0.97	3	5	0	#N/A
CBU0021	P62191	P62191	5700	PSMC1	4|8	12	6	2	0|0	1	1	1	1	1	9.06	60	0	#N/A
CBU0021	P62195	P62195	5705	PSMC5	13|18	31	15.5	2	2|0	1	1	1	1	1	8.77	15.5	0	#N/A
CBU0021	P62304	P62304	6635	SNRPE	10|12	22	11	2	2|2	1	1	1	1	1	7.16	5.5	0	#N/A
CBU0021	P62306	P62306	6636	SNRPF	7|11	18	9	2	2|0	1	1	1	1	1	4.99	9	0	#N/A
CBU0021	P62308	P62308	6637	SNRPG	5|3	8	4	2	0|0	1	1	1	1	1	7.32	40	0	#N/A
CBU0021	P62310	P62310	27258	LSM3	2|2	4	2	2	0|0	1	1	1	1	1	5.47	20	0	#N/A
CBU0021	P62330	P62330	382	ARF6	5|5	10	5	2	0|0	1	1	1	1	1	10.74	50	0	#N/A
CBU0021	P62333	P62333	5706	PSMC6	4|7	11	5.5	2	0|0	1	1	1	1	1	9.06	55	0	#N/A
CBU0021	P62873	P62873	2782	GNB1	2|2	4	2	2	0|0	1	1	1	1	1	5.47	20	0	#N/A
CBU0021	P62995	P62995	6434	TRA2B	11|14	25	12.5	2	0|0	1	1	1	1	1	20.2	125	0	#N/A
CBU0021	P63010	P63010	163	AP2B1	8|16	24	12	2	0|0	1	1	1	1	1	15.56	120	0	#N/A
CBU0021	P63151	P63151	5520	PPP2R2A	3|4	7	3.5	2	0|0	1	1	1	1	1	7.32	35	0	#N/A
CBU0021	P63220	P63220	6227	RPS21	3|6	9	4.5	2	1|1	0.94	1	0.94	1	0.94	2.08	4.5	0	#N/A
CBU0021	P63241	P63241	1984	EIF5A	5|6	11	5.5	2	0|0	1	1	1	1	1	10.74	55	0	#N/A
CBU0021	P63244	P63244	10399	RACK1	9|14	23	11.5	2	4|3	0.92	1	0.92	1	0.92	1.61	3.29	0	#N/A
CBU0021	P67775	P67775	5515	PPP2CA	4|2	6	3	2	1|0	0.96	0.99	0.96	0.99	0.96	2.43	6	0	#N/A
CBU0021	P67812	P67812	23478	SEC11A	3|2	5	2.5	2	0|0	1	1	1	1	1	5.47	25	0	#N/A
CBU0021	P67870	P67870	1460	CSNK2B	3|3	6	3	2	1|0	0.98	0.98	0.98	0.98	0.98	3.77	6	0	#N/A
CBU0021	P68400	P68400	1457	CSNK2A1	9|11	20	10	2	1|0	1	1	1	1	1	12.41	20	0	#N/A
CBU0021	P78312	P78312	8603	FAM193A	3|4	7	3.5	2	0|0	1	1	1	1	1	7.32	35	0	#N/A
CBU0021	P78316	P78316	8602	NOP14	23|24	47	23.5	2	0|0	1	1	1	1	1	38.08	235	0	#N/A
CBU0021	P78318	P78318	3476	IGBP1	3|4	7	3.5	2	0|0	1	1	1	1	1	7.32	35	0	#N/A
CBU0021	P78344	P78344	1982	EIF4G2	4|4	8	4	2	0|0	1	1	1	1	1	9.06	40	0	#N/A
CBU0021	P78345	P78345	10557	RPP38	2|5	7	3.5	2	0|0	1	1	1	1	1	5.47	35	0	#N/A
CBU0021	P78346	P78346	10556	RPP30	5|11	16	8	2	0|0	1	1	1	1	1	10.74	80	0	#N/A
CBU0021	P78347	P78347	2969	GTF2I	3|5	8	4	2	0|0	1	1	1	1	1	7.32	40	0	#N/A
CBU0021	P78362	P78362	6733	SRPK2	13|16	29	14.5	2	0|0	1	1	1	1	1	23.24	145	0	#N/A
CBU0021	P78406	P78406	8480	RAE1	4|4	8	4	2	0|0	1	1	1	1	1	9.06	40	0	#N/A
CBU0021	P78549	P78549	4913	NTHL1	3|2	5	2.5	2	0|0	1	1	1	1	1	5.47	25	0	#N/A
CBU0021	P82650	P82650	56945	MRPS22	16|11	27	13.5	2	0|0	1	1	1	1	1	20.2	135	0	#N/A
CBU0021	P82663	P82663	64432	MRPS25	10|15	25	12.5	2	1|0	1	1	1	1	1	13.87	25	0	#N/A
CBU0021	P82664	P82664	55173	MRPS10	7|4	11	5.5	2	0|0	1	1	1	1	1	9.06	55	0	#N/A
CBU0021	P82673	P82673	60488	MRPS35	14|14	28	14	2	1|0	1	1	1	1	1	19.7	28	0	#N/A
CBU0021	P82675	P82675	64969	MRPS5	13|14	27	13.5	2	1|0	1	1	1	1	1	18.24	27	0	#N/A
CBU0021	P82912	P82912	64963	MRPS11	5|2	7	3.5	2	0|0	1	1	1	1	1	5.47	35	0	#N/A
CBU0021	P82914	P82914	64960	MRPS15	6|7	13	6.5	2	0|0	1	1	1	1	1	12.38	65	0	#N/A
CBU0021	P82921	P82921	54460	MRPS21	3|6	9	4.5	2	0|0	1	1	1	1	1	7.32	45	0	#N/A
CBU0021	P82930	P82930	65993	MRPS34	13|15	28	14	2	1|0	1	1	1	1	1	18.24	28	0	#N/A
CBU0021	P82933	P82933	64965	MRPS9	11|8	19	9.5	2	0|0	1	1	1	1	1	15.56	95	0	#N/A
CBU0021	P83111	P83111	114294	LACTB	10|5	15	7.5	2	0|0	1	1	1	1	1	10.74	75	0	#N/A
CBU0021	P83876	P83876	10907	TXNL4A	4|10	14	7	2	0|0	1	1	1	1	1	9.06	70	0	#N/A
CBU0021	P85037	P85037	221937	FOXK1	4|4	8	4	2	0|0	1	1	1	1	1	9.06	40	0	#N/A
CBU0021	P85299	P85299	55615	PRR5	2|2	4	2	2	0|0	1	1	1	1	1	5.47	20	0	#N/A
CBU0021	Q00325	Q00325	5250	SLC25A3	23|16	39	19.5	2	3|2	1	1	1	1	1	12.51	7.8	0	#N/A
CBU0021	Q00341	Q00341	3069	HDLBP	12|11	23	11.5	2	0|0	1	1	1	1	1	20.2	115	0	#N/A
CBU0021	Q00535	Q00535	1020	CDK5	5|7	12	6	2	0|0	1	1	1	1	1	10.74	60	0	#N/A
CBU0021	Q01081	Q01081	7307	U2AF1	11|9	20	10	2	0|0	1	1	1	1	1	17.12	100	0	#N/A
CBU0021	Q01167	Q01167	3607	FOXK2	9|9	18	9	2	0|0	1	1	1	1	1	17.12	90	0	#N/A
CBU0021	Q01650	Q01650	8140	SLC7A5	5|2	7	3.5	2	0|0	1	1	1	1	1	5.47	35	0	#N/A
CBU0021	Q01780	Q01780	5394	EXOSC10	26|18	44	22	2	0|0	1	1	1	1	1	30.72	220	0	#N/A
CBU0021	Q01813	Q01813	5214	PFKP	17|14	31	15.5	2	1|0	1	1	1	1	1	19.7	31	0	#N/A
CBU0021	Q01831	Q01831	7508	XPC	2|2	4	2	2	0|0	1	1	1	1	1	5.47	20	0	#N/A
CBU0021	Q02040	Q02040	8227	AKAP17A	9|5	14	7	2	0|0	1	1	1	1	1	10.74	70	0	#N/A
CBU0021	Q02224	Q02224	1062	CENPE	3|5	8	4	2	0|0	1	1	1	1	1	7.32	40	0	#N/A
CBU0021	Q02241	Q02241	9493	KIF23	11|12	23	11.5	2	0|0	1	1	1	1	1	20.2	115	0	#N/A
CBU0021	Q02252	Q02252	4329	ALDH6A1	2|4	6	3	2	0|0	1	1	1	1	1	5.47	30	0	#N/A
CBU0021	Q02543	Q02543	6142	RPL18A	25|29	54	27	2	5|2	1	1	1	1	1	18.6	7.71	0	#N/A
CBU0021	Q02809	Q02809	5351	PLOD1	11|9	20	10	2	0|0	1	1	1	1	1	17.12	100	0	#N/A
CBU0021	Q02880	Q02880	7155	TOP2B	7|4	11	5.5	2	0|0	1	1	1	1	1	9.06	55	0	#N/A
CBU0021	Q02978	Q02978	8402	SLC25A11	22|19	41	20.5	2	4|4	1	1	1	1	1	11.65	5.12	0	#N/A
CBU0021	Q03111	Q03111	4298	MLLT1	2|6	8	4	2	0|0	1	1	1	1	1	5.47	40	0	#N/A
CBU0021	Q03252	Q03252	84823	LMNB2	4|6	10	5	2	0|0	1	1	1	1	1	9.06	50	0	#N/A
CBU0021	Q03468	Q03468	2074	ERCC6	4|3	7	3.5	2	0|0	1	1	1	1	1	7.32	35	0	#N/A
CBU0021	Q03701	Q03701	10153	CEBPZ	3|4	7	3.5	2	0|0	1	1	1	1	1	7.32	35	0	#N/A
CBU0021	Q04323	Q04323	51035	UBXN1	3|3	6	3	2	0|0	1	1	1	1	1	7.32	30	0	#N/A
CBU0021	Q05519	Q05519	9295	SRSF11	23|25	48	24	2	1|0	1	1	1	1	1	32.76	48	0	#N/A
CBU0021	Q05932	Q05932	2356	FPGS	4|2	6	3	2	0|0	1	1	1	1	1	5.47	30	0	#N/A
CBU0021	Q06210	Q06210	2673	GFPT1	6|7	13	6.5	2	0|0	1	1	1	1	1	12.38	65	0	#N/A
CBU0021	Q06265	Q06265	5393	EXOSC9	6|7	13	6.5	2	0|0	1	1	1	1	1	12.38	65	0	#N/A
CBU0021	Q06323	Q06323	5720	PSME1	5|2	7	3.5	2	0|0	1	1	1	1	1	5.47	35	0	#N/A
CBU0021	Q06587	Q06587	6015	RING1	4|5	9	4.5	2	1|0	1	1	1	1	1	5.17	9	0	#N/A
CBU0021	Q07065	Q07065	10970	CKAP4	33|35	68	34	2	2|0	1	1	1	1	1	20.37	34	0	#N/A
CBU0021	Q07157	Q07157	7082	TJP1	13|11	24	12	2	5|0	0.98	0.99	0.98	0.99	0.98	3.85	4.8	0	#N/A
CBU0021	Q07864	Q07864	5426	POLE	21|23	44	22	2	0|0	1	1	1	1	1	35.14	220	0	#N/A
CBU0021	Q08170	Q08170	6429	SRSF4	8|7	15	7.5	2	1|1	1	1	1	1	1	6.86	7.5	0	#N/A
CBU0021	Q08379	Q08379	2801	GOLGA2	22|16	38	19	2	0|0	1	1	1	1	1	27.74	190	0	#N/A
CBU0021	Q08945	Q08945	6749	SSRP1	23|31	54	27	2	0|0	1	1	1	1	1	38.08	270	0	#N/A
CBU0021	Q08AD1	Q08AD1	23271	CAMSAP2	5|4	9	4.5	2	0|0	1	1	1	1	1	9.06	45	0	#N/A
CBU0021	Q08AM6	Q08AM6	55697	VAC14	2|3	5	2.5	2	0|0	1	1	1	1	1	5.47	25	0	#N/A
CBU0021	Q08AN1	Q08AN1	90317	ZNF616	2|2	4	2	2	0|0	1	1	1	1	1	5.47	20	0	#N/A
CBU0021	Q08J23	Q08J23	54888	NSUN2	12|16	28	14	2	0|0	1	1	1	1	1	21.73	140	0	#N/A
CBU0021	Q09161	Q09161	4686	NCBP1	6|10	16	8	2	0|0	1	1	1	1	1	12.38	80	0	#N/A
CBU0021	Q10570	Q10570	29894	CPSF1	16|23	39	19.5	2	0|0	1	1	1	1	1	27.74	195	0	#N/A
CBU0021	Q12769	Q12769	23279	NUP160	10|8	18	9	2	0|0	1	1	1	1	1	15.56	90	0	#N/A
CBU0021	Q12788	Q12788	10607	TBL3	23|17	40	20	2	0|0	1	1	1	1	1	29.23	200	0	#N/A
CBU0021	Q12789	Q12789	2975	GTF3C1	36|31	67	33.5	2	0|0	1	1	1	1	1	49.73	335	0	#N/A
CBU0021	Q12797	Q12797	444	ASPH	14|18	32	16	2	0|0	1	1	1	1	1	24.75	160	0	#N/A
CBU0021	Q12802	Q12802	11214	AKAP13	5|2	7	3.5	2	0|0	1	1	1	1	1	5.47	35	0	#N/A
CBU0021	Q12830	Q12830	2186	BPTF	4|9	13	6.5	2	0|0	1	1	1	1	1	9.06	65	0	#N/A
CBU0021	Q12834	Q12834	991	CDC20	6|7	13	6.5	2	0|0	1	1	1	1	1	12.38	65	0	#N/A
CBU0021	Q12849	Q12849	2926	GRSF1	6|8	14	7	2	0|0	1	1	1	1	1	12.38	70	0	#N/A
CBU0021	Q12872	Q12872	6433	SFSWAP	9|4	13	6.5	2	0|0	1	1	1	1	1	9.06	65	0	#N/A
CBU0021	Q12873	Q12873	1107	CHD3	7|8	15	7.5	2	0|0	1	1	1	1	1	13.98	75	0	#N/A
CBU0021	Q12874	Q12874	10946	SF3A3	8|12	20	10	2	1|0	1	1	1	1	1	10.95	20	0	#N/A
CBU0021	Q12894	Q12894	7866	IFRD2	2|5	7	3.5	2	0|0	1	1	1	1	1	5.47	35	0	#N/A
CBU0021	Q12899	Q12899	7726	TRIM26	11|13	24	12	2	0|0	1	1	1	1	1	20.2	120	0	#N/A
CBU0021	Q12904	Q12904	9255	AIMP1	17|20	37	18.5	2	0|0	1	1	1	1	1	29.23	185	0	#N/A
CBU0021	Q12931	Q12931	10131	TRAP1	5|4	9	4.5	2	1|1	0.98	0.99	0.98	0.99	0.98	3.28	4.5	0	#N/A
CBU0021	Q12933	Q12933	7186	TRAF2	8|7	15	7.5	2	0|0	1	1	1	1	1	13.98	75	0	#N/A
CBU0021	Q12986	Q12986	4799	NFX1	2|2	4	2	2	0|0	1	1	1	1	1	5.47	20	0	#N/A
CBU0021	Q13011	Q13011	1891	ECH1	5|5	10	5	2	0|0	1	1	1	1	1	10.74	50	0	#N/A
CBU0021	Q13045	Q13045	2314	FLII	4|9	13	6.5	2	0|0	1	1	1	1	1	9.06	65	0	#N/A
CBU0021	Q13057	Q13057	80347	COASY	2|4	6	3	2	0|0	1	1	1	1	1	5.47	30	0	#N/A
CBU0021	Q13084	Q13084	10573	MRPL28	7|6	13	6.5	2	1|1	1	1	1	1	1	5.61	6.5	0	#N/A
CBU0021	Q13123	Q13123	3550	IK	15|21	36	18	2	0|0	1	1	1	1	1	26.25	180	0	#N/A
CBU0021	Q13136	Q13136	8500	PPFIA1	5|6	11	5.5	2	0|0	1	1	1	1	1	10.74	55	0	#N/A
CBU0021	Q13144	Q13144	8893	EIF2B5	11|9	20	10	2	0|0	1	1	1	1	1	17.12	100	0	#N/A
CBU0021	Q13155	Q13155	7965	AIMP2	10|14	24	12	2	0|0	1	1	1	1	1	18.67	120	0	#N/A
CBU0021	Q13200	Q13200	5708	PSMD2	16|17	33	16.5	2	1|0	1	1	1	1	1	22.61	33	0	#N/A
CBU0021	Q13206	Q13206	1662	DDX10	16|15	31	15.5	2	0|0	1	1	1	1	1	26.25	155	0	#N/A
CBU0021	Q13242	Q13242	8683	SRSF9	12|14	26	13	2	4|0	0.99	0.99	0.99	0.99	0.99	4.69	6.5	0	#N/A
CBU0021	Q13243	Q13243	6430	SRSF5	16|15	31	15.5	2	1|1	1	1	1	1	1	17.6	15.5	0	#N/A
CBU0021	Q13247	Q13247	6431	SRSF6	8|14	22	11	2	3|2	0.99	1	0.99	1	0.99	3.52	4.4	0	#N/A
CBU0021	Q13257	Q13257	4085	MAD2L1	2|3	5	2.5	2	0|0	1	1	1	1	1	5.47	25	0	#N/A
CBU0021	Q13283	Q13283	10146	G3BP1	37|33	70	35	2	2|0	1	1	1	1	1	20.37	35	0	#N/A
CBU0021	Q13309	Q13309	6502	SKP2	5|5	10	5	2	0|0	1	1	1	1	1	10.74	50	0	#N/A
CBU0021	Q13356	Q13356	23759	PPIL2	4|3	7	3.5	2	0|0	1	1	1	1	1	7.32	35	0	#N/A
CBU0021	Q13418	Q13418	3611	ILK	6|6	12	6	2	0|0	1	1	1	1	1	12.38	60	0	#N/A
CBU0021	Q13423	Q13423	23530	NNT	14|11	25	12.5	2	0|0	1	1	1	1	1	20.2	125	0	#N/A
CBU0021	Q13427	Q13427	9360	PPIG	4|5	9	4.5	2	2|1	0.9	0.95	0.9	0.95	0.9	1.73	3	0	#N/A
CBU0021	Q13428	Q13428	6949	TCOF1	20|25	45	22.5	2	1|0	1	1	1	1	1	28.42	45	0	#N/A
CBU0021	Q13435	Q13435	10992	SF3B2	27|43	70	35	2	8|5	1	1	1	1	1	13.78	5.38	0	#N/A
CBU0021	Q13523	Q13523	8899	PRPF4B	12|18	30	15	2	0|0	1	1	1	1	1	21.73	150	0	#N/A
CBU0021	Q13535	Q13535	545	ATR	7|2	9	4.5	2	0|0	1	1	1	1	1	5.47	45	0	#N/A
CBU0021	Q13547	Q13547	3065	HDAC1	10|12	22	11	2	2|1	1	1	1	1	1	8.74	7.33	0	#N/A
CBU0021	Q13555	Q13555	818	CAMK2G	2|2	4	2	2	0|0	1	1	1	1	1	5.47	20	0	#N/A
CBU0021	Q13557	Q13557	817	CAMK2D	3|2	5	2.5	2	0|0	1	1	1	1	1	5.47	25	0	#N/A
CBU0021	Q13572	Q13572	3705	ITPK1	2|2	4	2	2	0|0	1	1	1	1	1	5.47	20	0	#N/A
CBU0021	Q13573	Q13573	22938	SNW1	14|12	26	13	2	1|1	1	1	1	1	1	13.48	13	0	#N/A
CBU0021	Q13586	Q13586	6786	STIM1	6|7	13	6.5	2	0|0	1	1	1	1	1	12.38	65	0	#N/A
CBU0021	Q13595	Q13595	29896	TRA2A	8|8	16	8	2	0|0	1	1	1	1	1	15.56	80	0	#N/A
CBU0021	Q13601	Q13601	11103	KRR1	4|3	7	3.5	2	0|0	1	1	1	1	1	7.32	35	0	#N/A
CBU0021	Q13610	Q13610	11137	PWP1	15|16	31	15.5	2	1|0	1	1	1	1	1	21.16	31	0	#N/A
CBU0021	Q13613	Q13613	8776	MTMR1	3|2	5	2.5	2	0|0	1	1	1	1	1	5.47	25	0	#N/A
CBU0021	Q13616	Q13616	8454	CUL1	3|2	5	2.5	2	0|0	1	1	1	1	1	5.47	25	0	#N/A
CBU0021	Q13642	Q13642	2273	FHL1	3|3	6	3	2	0|0	1	1	1	1	1	7.32	30	0	#N/A
CBU0021	Q13724	Q13724	7841	MOGS	19|17	36	18	2	0|0	1	1	1	1	1	29.23	180	0	#N/A
CBU0021	Q13765	Q13765	4666	NACA	8|10	18	9	2	0|0	1	1	1	1	1	15.56	90	0	#N/A
CBU0021	Q13769	Q13769	8563	THOC5	7|11	18	9	2	0|0	1	1	1	1	1	13.98	90	0	#N/A
CBU0021	Q13823	Q13823	29889	GNL2	8|12	20	10	2	0|0	1	1	1	1	1	15.56	100	0	#N/A
CBU0021	Q13838	Q13838	7919	DDX39B	10|16	26	13	2	2|2	1	1	1	1	1	7.16	6.5	0	#N/A
CBU0021	Q13868	Q13868	23404	EXOSC2	8|10	18	9	2	1|0	1	1	1	1	1	10.95	18	0	#N/A
CBU0021	Q13889	Q13889	2967	GTF2H3	4|3	7	3.5	2	0|0	1	1	1	1	1	7.32	35	0	#N/A
CBU0021	Q13895	Q13895	705	BYSL	8|11	19	9.5	2	0|0	1	1	1	1	1	15.56	95	0	#N/A
CBU0021	Q13948	Q13948	1523	CUX1	4|5	9	4.5	2	0|0	1	1	1	1	1	9.06	45	0	#N/A
CBU0021	Q14004	Q14004	8621	CDK13	4|6	10	5	2	0|0	1	1	1	1	1	9.06	50	0	#N/A
CBU0021	Q14008	Q14008	9793	CKAP5	22|33	55	27.5	2	0|0	1	1	1	1	1	36.61	275	0	#N/A
CBU0021	Q14012	Q14012	8536	CAMK1	4|2	6	3	2	0|0	1	1	1	1	1	5.47	30	0	#N/A
CBU0021	Q14126	Q14126	1829	DSG2	4|6	10	5	2	3|0	0.91	0.96	0.91	0.96	0.91	1.84	3.33	0	#N/A
CBU0021	Q14137	Q14137	23246	BOP1	10|9	19	9.5	2	0|0	1	1	1	1	1	17.12	95	0	#N/A
CBU0021	Q14145	Q14145	9817	KEAP1	2|4	6	3	2	0|0	1	1	1	1	1	5.47	30	0	#N/A
CBU0021	Q14147	Q14147	9704	DHX34	7|9	16	8	2	0|0	1	1	1	1	1	13.98	80	0	#N/A
CBU0021	Q14151	Q14151	9667	SAFB2	2|3	5	2.5	2	0|0	1	1	1	1	1	5.47	25	0	#N/A
CBU0021	Q14152	Q14152	8661	EIF3A	5|5	10	5	2	1|1	0.99	0.99	0.99	0.99	0.99	4.39	5	0	#N/A
CBU0021	Q14155	Q14155	8874	ARHGEF7	3|4	7	3.5	2	0|0	1	1	1	1	1	7.32	35	0	#N/A
CBU0021	Q14157	Q14157	9898	UBAP2L	20|20	40	20	2	1|0	1	1	1	1	1	28.42	40	0	#N/A
CBU0021	Q14161	Q14161	9815	GIT2	5|9	14	7	2	0|0	1	1	1	1	1	10.74	70	0	#N/A
CBU0021	Q14197	Q14197	3396	MRPL58	4|4	8	4	2	0|0	1	1	1	1	1	9.06	40	0	#N/A
CBU0021	Q14204	Q14204	1778	DYNC1H1	31|35	66	33	2	5|2	1	1	1	1	1	25.28	9.43	0	#N/A
CBU0021	Q14232	Q14232	1967	EIF2B1	3|6	9	4.5	2	0|0	1	1	1	1	1	7.32	45	0	#N/A
CBU0021	Q14241	Q14241	6924	ELOA	3|3	6	3	2	0|0	1	1	1	1	1	7.32	30	0	#N/A
CBU0021	Q14249	Q14249	2021	ENDOG	2|2	4	2	2	0|0	1	1	1	1	1	5.47	20	0	#N/A
CBU0021	Q14258	Q14258	7706	TRIM25	19|19	38	19	2	0|0	1	1	1	1	1	32.19	190	0	#N/A
CBU0021	Q14318	Q14318	23770	FKBP8	5|5	10	5	2	0|0	1	1	1	1	1	10.74	50	0	#N/A
CBU0021	Q14331	Q14331	2483	FRG1	2|3	5	2.5	2	0|0	1	1	1	1	1	5.47	25	0	#N/A
CBU0021	Q14344	Q14344	10672	GNA13	4|4	8	4	2	0|0	1	1	1	1	1	9.06	40	0	#N/A
CBU0021	Q14409	Q14409	2713	GK3P	2|2	4	2	2	0|0	1	1	1	1	1	5.47	20	0	#N/A
CBU0021	Q14444	Q14444	4076	CAPRIN1	17|15	32	16	2	1|0	1	1	1	1	1	21.16	32	0	#N/A
CBU0021	Q14493	Q14493	7884	SLBP	2|4	6	3	2	0|0	1	1	1	1	1	5.47	30	0	#N/A
CBU0021	Q14527	Q14527	6596	HLTF	9|10	19	9.5	2	0|0	1	1	1	1	1	17.12	95	0	#N/A
CBU0021	Q14558	Q14558	5635	PRPSAP1	6|4	10	5	2	0|0	1	1	1	1	1	9.06	50	0	#N/A
CBU0021	Q14562	Q14562	1659	DHX8	19|20	39	19.5	2	0|0	1	1	1	1	1	32.19	195	0	#N/A
CBU0021	Q14566	Q14566	4175	MCM6	8|6	14	7	2	0|0	1	1	1	1	1	12.38	70	0	#N/A
CBU0021	Q14669	Q14669	9320	TRIP12	26|21	47	23.5	2	0|0	1	1	1	1	1	35.14	235	0	#N/A
CBU0021	Q14671	Q14671	9698	PUM1	5|9	14	7	2	0|0	1	1	1	1	1	10.74	70	0	#N/A
CBU0021	Q14674	Q14674	9700	ESPL1	3|6	9	4.5	2	0|0	1	1	1	1	1	7.32	45	0	#N/A
CBU0021	Q14679	Q14679	9654	TTLL4	3|3	6	3	2	0|0	1	1	1	1	1	7.32	30	0	#N/A
CBU0021	Q14680	Q14680	9833	MELK	3|3	6	3	2	0|0	1	1	1	1	1	7.32	30	0	#N/A
CBU0021	Q14683	Q14683	8243	SMC1A	25|34	59	29.5	2	5|0	1	1	1	1	1	6.95	11.8	0	#N/A
CBU0021	Q14684	Q14684	23076	RRP1B	28|22	50	25	2	0|0	1	1	1	1	1	36.61	250	0	#N/A
CBU0021	Q14690	Q14690	22984	PDCD11	17|20	37	18.5	2	0|0	1	1	1	1	1	29.23	185	0	#N/A
CBU0021	Q14692	Q14692	9790	BMS1	14|18	32	16	2	1|1	1	1	1	1	1	16.22	16	0	#N/A
CBU0021	Q14694	Q14694	9100	USP10	18|25	43	21.5	2	0|0	1	1	1	1	1	30.72	215	0	#N/A
CBU0021	Q14697	Q14697	23193	GANAB	7|11	18	9	2	1|0	1	1	1	1	1	9.49	18	0	#N/A
CBU0021	Q14738	Q14738	5528	PPP2R5D	8|8	16	8	2	0|0	1	1	1	1	1	15.56	80	0	#N/A
CBU0021	Q14739	Q14739	3930	LBR	19|17	36	18	2	2|2	1	1	1	1	1	15.48	9	0	#N/A
CBU0021	Q14746	Q14746	22796	COG2	3|3	6	3	2	0|0	1	1	1	1	1	7.32	30	0	#N/A
CBU0021	Q14781	Q14781	84733	CBX2	4|5	9	4.5	2	0|0	1	1	1	1	1	9.06	45	0	#N/A
CBU0021	Q14807	Q14807	3835	KIF22	5|8	13	6.5	2	0|0	1	1	1	1	1	10.74	65	0	#N/A
CBU0021	Q14839	Q14839	1108	CHD4	48|53	101	50.5	2	1|0	1	1	1	1	1	68.64	101	0	#N/A
CBU0021	Q14966	Q14966	27332	ZNF638	10|8	18	9	2	0|0	1	1	1	1	1	15.56	90	0	#N/A
CBU0021	Q14980	Q14980	4926	NUMA1	35|44	79	39.5	2	1|0	1	1	1	1	1	50.04	79	0	#N/A
CBU0021	Q14999	Q14999	9820	CUL7	4|4	8	4	2	0|0	1	1	1	1	1	9.06	40	0	#N/A
CBU0021	Q149N8	Q149N8	257218	SHPRH	4|6	10	5	2	0|0	1	1	1	1	1	9.06	50	0	#N/A
CBU0021	Q14C86	Q14C86	26130	GAPVD1	5|3	8	4	2	0|0	1	1	1	1	1	7.32	40	0	#N/A
CBU0021	Q15003	Q15003	23397	NCAPH	10|15	25	12.5	2	0|0	1	1	1	1	1	18.67	125	0	#N/A
CBU0021	Q15005	Q15005	9789	SPCS2	5|6	11	5.5	2	0|0	1	1	1	1	1	10.74	55	0	#N/A
CBU0021	Q15006	Q15006	9694	EMC2	3|4	7	3.5	2	0|0	1	1	1	1	1	7.32	35	0	#N/A
CBU0021	Q15008	Q15008	9861	PSMD6	4|8	12	6	2	0|0	1	1	1	1	1	9.06	60	0	#N/A
CBU0021	Q15014	Q15014	9643	MORF4L2	3|6	9	4.5	2	0|0	1	1	1	1	1	7.32	45	0	#N/A
CBU0021	Q15021	Q15021	9918	NCAPD2	28|23	51	25.5	2	0|0	1	1	1	1	1	38.08	255	0	#N/A
CBU0021	Q15024	Q15024	23016	EXOSC7	4|6	10	5	2	0|0	1	1	1	1	1	9.06	50	0	#N/A
CBU0021	Q15031	Q15031	23395	LARS2	7|8	15	7.5	2	0|0	1	1	1	1	1	13.98	75	0	#N/A
CBU0021	Q15042	Q15042	22930	RAB3GAP1	3|4	7	3.5	2	0|0	1	1	1	1	1	7.32	35	0	#N/A
CBU0021	Q15046	Q15046	3735	KARS1	19|19	38	19	2	0|0	1	1	1	1	1	32.19	190	0	#N/A
CBU0021	Q15048	Q15048	9684	LRRC14	2|2	4	2	2	0|0	1	1	1	1	1	5.47	20	0	#N/A
CBU0021	Q15050	Q15050	23212	RRS1	12|9	21	10.5	2	0|0	1	1	1	1	1	17.12	105	0	#N/A
CBU0021	Q15051	Q15051	9657	IQCB1	11|12	23	11.5	2	0|0	1	1	1	1	1	20.2	115	0	#N/A
CBU0021	Q15058	Q15058	9928	KIF14	4|4	8	4	2	0|0	1	1	1	1	1	9.06	40	0	#N/A
CBU0021	Q15059	Q15059	8019	BRD3	5|6	11	5.5	2	0|0	1	1	1	1	1	10.74	55	0	#N/A
CBU0021	Q15061	Q15061	23160	WDR43	4|5	9	4.5	2	0|0	1	1	1	1	1	9.06	45	0	#N/A
CBU0021	Q15070	Q15070	5018	OXA1L	6|4	10	5	2	0|0	1	1	1	1	1	9.06	50	0	#N/A
CBU0021	Q15084	Q15084	10130	PDIA6	13|12	25	12.5	2	2|2	1	1	1	1	1	9.42	6.25	0	#N/A
CBU0021	Q15149	Q15149	5339	PLEC	10|4	14	7	2	2|0	0.98	1	0.98	1	0.98	3	7	0	#N/A
CBU0021	Q15155	Q15155	23420	NOMO1	5|8	13	6.5	2	0|0	1	1	1	1	1	10.74	65	0	#N/A
CBU0021	Q15181	Q15181	5464	PPA1	8|13	21	10.5	2	4|0	0.98	0.99	0.98	0.99	0.98	3.4	5.25	0	#N/A
CBU0021	Q15269	Q15269	5822	PWP2	19|18	37	18.5	2	0|0	1	1	1	1	1	30.72	185	0	#N/A
CBU0021	Q15287	Q15287	10921	RNPS1	15|12	27	13.5	2	2|2	1	1	1	1	1	9.42	6.75	0	#N/A
CBU0021	Q15293	Q15293	5954	RCN1	11|13	24	12	2	0|0	1	1	1	1	1	20.2	120	0	#N/A
CBU0021	Q15334	Q15334	3996	LLGL1	6|2	8	4	2	0|0	1	1	1	1	1	5.47	40	0	#N/A
CBU0021	Q15345	Q15345	10489	LRRC41	12|8	20	10	2	0|0	1	1	1	1	1	15.56	100	0	#N/A
CBU0021	Q15369	Q15369	6921	ELOC	2|3	5	2.5	2	0|0	1	1	1	1	1	5.47	25	0	#N/A
CBU0021	Q15370	Q15370	6923	ELOB	3|3	6	3	2	0|0	1	1	1	1	1	7.32	30	0	#N/A
CBU0021	Q15386	Q15386	9690	UBE3C	3|8	11	5.5	2	0|0	1	1	1	1	1	7.32	55	0	#N/A
CBU0021	Q15392	Q15392	1718	DHCR24	6|4	10	5	2	0|0	1	1	1	1	1	9.06	50	0	#N/A
CBU0021	Q15397	Q15397	9933	PUM3	7|5	12	6	2	0|0	1	1	1	1	1	10.74	60	0	#N/A
CBU0021	Q15404	Q15404	6251	RSU1	10|12	22	11	2	0|0	1	1	1	1	1	18.67	110	0	#N/A
CBU0021	Q15417	Q15417	1266	CNN3	3|5	8	4	2	0|0	1	1	1	1	1	7.32	40	0	#N/A
CBU0021	Q15418	Q15418	6195	RPS6KA1	6|2	8	4	2	0|0	1	1	1	1	1	5.47	40	0	#N/A
CBU0021	Q15427	Q15427	10262	SF3B4	6|11	17	8.5	2	3|0	0.98	1	0.98	1	0.98	3.25	5.67	0	#N/A
CBU0021	Q15428	Q15428	8175	SF3A2	8|8	16	8	2	1|0	1	1	1	1	1	10.95	16	0	#N/A
CBU0021	Q15459	Q15459	10291	SF3A1	25|31	56	28	2	0|0	1	1	1	1	1	41.01	280	0	#N/A
CBU0021	Q15477	Q15477	6499	SKIV2L	8|14	22	11	2	0|0	1	1	1	1	1	15.56	110	0	#N/A
CBU0021	Q15554	Q15554	7014	TERF2	8|5	13	6.5	2	0|0	1	1	1	1	1	10.74	65	0	#N/A
CBU0021	Q15555	Q15555	10982	MAPRE2	8|5	13	6.5	2	0|0	1	1	1	1	1	10.74	65	0	#N/A
CBU0021	Q15629	Q15629	23471	TRAM1	10|4	14	7	2	0|0	1	1	1	1	1	9.06	70	0	#N/A
CBU0021	Q15633	Q15633	6895	TARBP2	4|2	6	3	2	0|0	1	1	1	1	1	5.47	30	0	#N/A
CBU0021	Q15637	Q15637	7536	SF1	5|6	11	5.5	2	0|0	1	1	1	1	1	10.74	55	0	#N/A
CBU0021	Q15645	Q15645	9319	TRIP13	10|5	15	7.5	2	0|0	1	1	1	1	1	10.74	75	0	#N/A
CBU0021	Q15648	Q15648	5469	MED1	13|13	26	13	2	0|0	1	1	1	1	1	23.24	130	0	#N/A
CBU0021	Q15650	Q15650	9325	TRIP4	5|3	8	4	2	0|0	1	1	1	1	1	7.32	40	0	#N/A
CBU0021	Q15654	Q15654	7205	TRIP6	6|5	11	5.5	2	0|0	1	1	1	1	1	10.74	55	0	#N/A
CBU0021	Q15717	Q15717	1994	ELAVL1	5|10	15	7.5	2	1|0	1	1	1	1	1	6.6	15	0	#N/A
CBU0021	Q15738	Q15738	50814	NSDHL	6|7	13	6.5	2	0|0	1	1	1	1	1	12.38	65	0	#N/A
CBU0021	Q15758	Q15758	6510	SLC1A5	9|5	14	7	2	0|0	1	1	1	1	1	10.74	70	0	#N/A
CBU0021	Q15773	Q15773	8079	MLF2	3|4	7	3.5	2	0|0	1	1	1	1	1	7.32	35	0	#N/A
CBU0021	Q15776	Q15776	7745	ZKSCAN8	9|7	16	8	2	0|0	1	1	1	1	1	13.98	80	0	#N/A
CBU0021	Q15910	Q15910	2146	EZH2	3|3	6	3	2	0|0	1	1	1	1	1	7.32	30	0	#N/A
CBU0021	Q16513	Q16513	5586	PKN2	3|2	5	2.5	2	0|0	1	1	1	1	1	5.47	25	0	#N/A
CBU0021	Q16527	Q16527	1466	CSRP2	2|2	4	2	2	0|0	1	1	1	1	1	5.47	20	0	#N/A
CBU0021	Q16531	Q16531	1642	DDB1	28|32	60	30	2	2|1	1	1	1	1	1	32.59	20	0	#N/A
CBU0021	Q16540	Q16540	6150	MRPL23	3|2	5	2.5	2	1|0	0.95	0.98	0.95	0.98	0.95	2.43	5	0	#N/A
CBU0021	Q16630	Q16630	11052	CPSF6	11|14	25	12.5	2	3|1	1	1	1	1	1	8.28	6.25	0	#N/A
CBU0021	Q16637	Q16637	6606	SMN1	9|13	22	11	2	1|0	1	1	1	1	1	12.41	22	0	#N/A
CBU0021	Q16698	Q16698	1666	DECR1	16|13	29	14.5	2	0|0	1	1	1	1	1	23.24	145	0	#N/A
CBU0021	Q16718	Q16718	4698	NDUFA5	3|5	8	4	2	1|0	0.99	1	0.99	1	0.99	3.77	8	0	#N/A
CBU0021	Q16763	Q16763	27338	UBE2S	3|3	6	3	2	0|0	1	1	1	1	1	7.32	30	0	#N/A
CBU0021	Q16795	Q16795	4704	NDUFA9	6|8	14	7	2	1|0	1	1	1	1	1	8.04	14	0	#N/A
CBU0021	Q16822	Q16822	5106	PCK2	7|5	12	6	2	0|0	1	1	1	1	1	10.74	60	0	#N/A
CBU0021	Q16880	Q16880	7368	UGT8	7|2	9	4.5	2	0|0	1	1	1	1	1	5.47	45	0	#N/A
CBU0021	Q16891	Q16891	10989	IMMT	17|22	39	19.5	2	6|0	0.99	1	0.99	1	0.99	4.72	6.5	0	#N/A
CBU0021	Q17RS7	Q17RS7	348654	GEN1	2|2	4	2	2	0|0	1	1	1	1	1	5.47	20	0	#N/A
CBU0021	Q1ED39	Q1ED39	400506	KNOP1	7|5	12	6	2	0|0	1	1	1	1	1	10.74	60	0	#N/A
CBU0021	Q1KMD3	Q1KMD3	221092	HNRNPUL2	4|2	6	3	2	0|0	1	1	1	1	1	5.47	30	0	#N/A
CBU0021	Q27J81	Q27J81	64423	INF2	2|3	5	2.5	2	0|0	1	1	1	1	1	5.47	25	0	#N/A
CBU0021	Q29RF7	Q29RF7	23244	PDS5A	26|15	41	20.5	2	0|0	1	1	1	1	1	26.25	205	0	#N/A
CBU0021	Q2KHR3	Q2KHR3	79832	QSER1	5|3	8	4	2	0|0	1	1	1	1	1	7.32	40	0	#N/A
CBU0021	Q2M1P5	Q2M1P5	374654	KIF7	6|9	15	7.5	2	0|0	1	1	1	1	1	12.38	75	0	#N/A
CBU0021	Q2NKX8	Q2NKX8	54821	ERCC6L	3|2	5	2.5	2	0|0	1	1	1	1	1	5.47	25	0	#N/A
CBU0021	Q2NL82	Q2NL82	55720	TSR1	19|22	41	20.5	2	0|0	1	1	1	1	1	32.19	205	0	#N/A
CBU0021	Q2TAY7	Q2TAY7	55234	SMU1	10|10	20	10	2	0|0	1	1	1	1	1	18.67	100	0	#N/A
CBU0021	Q2TB10	Q2TB10	168850	ZNF800	2|3	5	2.5	2	0|0	1	1	1	1	1	5.47	25	0	#N/A
CBU0021	Q2TBE0	Q2TBE0	143884	CWF19L2	5|2	7	3.5	2	0|0	1	1	1	1	1	5.47	35	0	#N/A
CBU0021	Q2VIR3	Q2VIR3	255308	EIF2S3B	12|10	22	11	2	0|0	1	1	1	1	1	18.67	110	0	#N/A
CBU0021	Q32NB8	Q32NB8	9489	PGS1	6|10	16	8	2	0|0	1	1	1	1	1	12.38	80	0	#N/A
CBU0021	Q32P44	Q32P44	256364	EML3	2|2	4	2	2	1|0	0.92	0.92	0.92	0.92	0.92	2.43	4	0	#N/A
CBU0021	Q3KQU3	Q3KQU3	55700	MAP7D1	13|14	27	13.5	2	0|0	1	1	1	1	1	23.24	135	0	#N/A
CBU0021	Q3MHD2	Q3MHD2	124801	LSM12	3|3	6	3	2	0|0	1	1	1	1	1	7.32	30	0	#N/A
CBU0021	Q3SXM5	Q3SXM5	83693	HSDL1	4|5	9	4.5	2	0|0	1	1	1	1	1	9.06	45	0	#N/A
CBU0021	Q3SY69	Q3SY69	160428	ALDH1L2	6|4	10	5	2	0|0	1	1	1	1	1	9.06	50	0	#N/A
CBU0021	Q3T8J9	Q3T8J9	54856	GON4L	3|3	6	3	2	0|0	1	1	1	1	1	7.32	30	0	#N/A
CBU0021	Q3ZCQ8	Q3ZCQ8	92609	TIMM50	7|7	14	7	2	2|1	0.99	0.99	0.99	0.99	0.99	5.25	4.67	0	#N/A
CBU0021	Q4G0J3	Q4G0J3	51574	LARP7	13|16	29	14.5	2	0|0	1	1	1	1	1	23.24	145	0	#N/A
CBU0021	Q4KMP7	Q4KMP7	26000	TBC1D10B	11|10	21	10.5	2	0|0	1	1	1	1	1	18.67	105	0	#N/A
CBU0021	Q4KWH8	Q4KWH8	23007	PLCH1	3|3	6	3	2	0|0	1	1	1	1	1	7.32	30	0	#N/A
CBU0021	Q52LJ0	Q52LJ0	283742	FAM98B	3|5	8	4	2	0|0	1	1	1	1	1	7.32	40	0	#N/A
CBU0021	Q53EZ4	Q53EZ4	55165	CEP55	5|2	7	3.5	2	0|0	1	1	1	1	1	5.47	35	0	#N/A
CBU0021	Q53GQ0	Q53GQ0	51144	HSD17B12	10|12	22	11	2	0|0	1	1	1	1	1	18.67	110	0	#N/A
CBU0021	Q53GS7	Q53GS7	2733	GLE1	6|7	13	6.5	2	0|0	1	1	1	1	1	12.38	65	0	#N/A
CBU0021	Q53GS9	Q53GS9	10713	USP39	12|20	32	16	2	1|1	1	1	1	1	1	13.48	16	0	#N/A
CBU0021	Q53H12	Q53H12	55750	AGK	25|18	43	21.5	2	4|1	1	1	1	1	1	9.55	8.6	0	#N/A
CBU0021	Q53HC9	Q53HC9	7260	EIPR1	2|2	4	2	2	0|0	1	1	1	1	1	5.47	20	0	#N/A
CBU0021	Q58A45	Q58A45	255967	PAN3	2|3	5	2.5	2	0|0	1	1	1	1	1	5.47	25	0	#N/A
CBU0021	Q58FF8	Q58FF8	391634	HSP90AB2P	4|4	8	4	2	0|0	1	1	1	1	1	9.06	40	0	#N/A
CBU0021	Q5BJD5	Q5BJD5	440026	TMEM41B	3|2	5	2.5	2	0|0	1	1	1	1	1	5.47	25	0	#N/A
CBU0021	Q5BJF2	Q5BJF2	27346	TMEM97	2|2	4	2	2	0|0	1	1	1	1	1	5.47	20	0	#N/A
CBU0021	Q5BJH7	Q5BJH7	90522	YIF1B	4|5	9	4.5	2	0|0	1	1	1	1	1	9.06	45	0	#N/A
CBU0021	Q5BKT4	Q5BKT4	84920	ALG10	2|2	4	2	2	0|0	1	1	1	1	1	5.47	20	0	#N/A
CBU0021	Q5BKZ1	Q5BKZ1	284695	ZNF326	4|5	9	4.5	2	0|0	1	1	1	1	1	9.06	45	0	#N/A
CBU0021	Q5C9Z4	Q5C9Z4	64434	NOM1	6|10	16	8	2	0|0	1	1	1	1	1	12.38	80	0	#N/A
CBU0021	Q5F1R6	Q5F1R6	134218	DNAJC21	3|3	6	3	2	0|0	1	1	1	1	1	7.32	30	0	#N/A
CBU0021	Q5H9R7	Q5H9R7	55291	PPP6R3	10|11	21	10.5	2	3|0	0.99	1	0.99	1	0.99	4.97	7	0	#N/A
CBU0021	Q5HYK3	Q5HYK3	84274	COQ5	3|10	13	6.5	2	0|0	1	1	1	1	1	7.32	65	0	#N/A
CBU0021	Q5JPH6	Q5JPH6	124454	EARS2	8|8	16	8	2	0|0	1	1	1	1	1	15.56	80	0	#N/A
CBU0021	Q5JSZ5	Q5JSZ5	84726	PRRC2B	2|5	7	3.5	2	0|0	1	1	1	1	1	5.47	35	0	#N/A
CBU0021	Q5JTC6	Q5JTC6	139285	AMER1	2|2	4	2	2	0|0	1	1	1	1	1	5.47	20	0	#N/A
CBU0021	Q5JTH9	Q5JTH9	23223	RRP12	18|18	36	18	2	0|0	1	1	1	1	1	30.72	180	0	#N/A
CBU0021	Q5JTV8	Q5JTV8	26092	TOR1AIP1	3|4	7	3.5	2	1|0	0.99	0.99	0.99	0.99	0.99	3.77	7	0	#N/A
CBU0021	Q5JTW2	Q5JTW2	84131	CEP78	10|9	19	9.5	2	0|0	1	1	1	1	1	17.12	95	0	#N/A
CBU0021	Q5JTZ9	Q5JTZ9	57505	AARS2	15|21	36	18	2	1|0	1	1	1	1	1	21.16	36	0	#N/A
CBU0021	Q5JVF3	Q5JVF3	55795	PCID2	7|8	15	7.5	2	0|0	1	1	1	1	1	13.98	75	0	#N/A
CBU0021	Q5PRF9	Q5PRF9	55095	SAMD4B	9|7	16	8	2	0|0	1	1	1	1	1	13.98	80	0	#N/A
CBU0021	Q5RKV6	Q5RKV6	118460	EXOSC6	4|3	7	3.5	2	0|0	1	1	1	1	1	7.32	35	0	#N/A
CBU0021	Q5SQN1	Q5SQN1	116841	SNAP47	6|5	11	5.5	2	0|0	1	1	1	1	1	10.74	55	0	#N/A
CBU0021	Q5SRE5	Q5SRE5	23511	NUP188	5|9	14	7	2	0|0	1	1	1	1	1	10.74	70	0	#N/A
CBU0021	Q5SSJ5	Q5SSJ5	50809	HP1BP3	5|5	10	5	2	2|1	0.95	0.95	0.95	0.95	0.95	2.97	3.33	0	#N/A
CBU0021	Q5SVZ6	Q5SVZ6	79830	ZMYM1	2|5	7	3.5	2	0|0	1	1	1	1	1	5.47	35	0	#N/A
CBU0021	Q5SW79	Q5SW79	9859	CEP170	15|19	34	17	2	0|0	1	1	1	1	1	26.25	170	0	#N/A
CBU0021	Q5SY16	Q5SY16	79707	NOL9	9|15	24	12	2	0|0	1	1	1	1	1	17.12	120	0	#N/A
CBU0021	Q5T160	Q5T160	57038	RARS2	12|6	18	9	2	0|0	1	1	1	1	1	12.38	90	0	#N/A
CBU0021	Q5T200	Q5T200	23091	ZC3H13	7|5	12	6	2	0|0	1	1	1	1	1	10.74	60	0	#N/A
CBU0021	Q5T3I0	Q5T3I0	54865	GPATCH4	7|12	19	9.5	2	0|0	1	1	1	1	1	13.98	95	0	#N/A
CBU0021	Q5T653	Q5T653	51069	MRPL2	3|2	5	2.5	2	0|0	1	1	1	1	1	5.47	25	0	#N/A
CBU0021	Q5T8P6	Q5T8P6	64062	RBM26	5|7	12	6	2	0|0	1	1	1	1	1	10.74	60	0	#N/A
CBU0021	Q5T9A4	Q5T9A4	83858	ATAD3B	16|22	38	19	2	1|1	1	1	1	1	1	18.98	19	0	#N/A
CBU0021	Q5TA45	Q5TA45	54973	INTS11	3|3	6	3	2	0|0	1	1	1	1	1	7.32	30	0	#N/A
CBU0021	Q5TC82	Q5TC82	149041	RC3H1	3|4	7	3.5	2	0|0	1	1	1	1	1	7.32	35	0	#N/A
CBU0021	Q5THK1	Q5THK1	253143	PRR14L	4|2	6	3	2	0|0	1	1	1	1	1	5.47	30	0	#N/A
CBU0021	Q5UIP0	Q5UIP0	55183	RIF1	17|18	35	17.5	2	3|3	1	1	1	1	1	12.12	5.83	0	#N/A
CBU0021	Q5VIR6	Q5VIR6	55275	VPS53	3|3	6	3	2	0|0	1	1	1	1	1	7.32	30	0	#N/A
CBU0021	Q5VT25	Q5VT25	8476	CDC42BPA	7|9	16	8	2	0|0	1	1	1	1	1	13.98	80	0	#N/A
CBU0021	Q5VTL8	Q5VTL8	55119	PRPF38B	13|6	19	9.5	2	0|0	1	1	1	1	1	12.38	95	0	#N/A
CBU0021	Q5VUA4	Q5VUA4	24149	ZNF318	14|11	25	12.5	2	0|0	1	1	1	1	1	20.2	125	0	#N/A
CBU0021	Q5VWQ0	Q5VWQ0	54665	RSBN1	7|9	16	8	2	0|0	1	1	1	1	1	13.98	80	0	#N/A
CBU0021	Q5VWZ2	Q5VWZ2	127018	LYPLAL1	3|5	8	4	2	0|0	1	1	1	1	1	7.32	40	0	#N/A
CBU0021	Q5VYK3	Q5VYK3	23392	ECPAS	13|13	26	13	2	0|0	1	1	1	1	1	23.24	130	0	#N/A
CBU0021	Q5VYS8	Q5VYS8	79670	TUT7	11|11	22	11	2	0|0	1	1	1	1	1	20.2	110	0	#N/A
CBU0021	Q5VZE5	Q5VZE5	60560	NAA35	6|5	11	5.5	2	0|0	1	1	1	1	1	10.74	55	0	#N/A
CBU0021	Q5VZL5	Q5VZL5	9202	ZMYM4	7|8	15	7.5	2	0|0	1	1	1	1	1	13.98	75	0	#N/A
CBU0021	Q63HN8	Q63HN8	57674	RNF213	28|35	63	31.5	2	0|0	1	1	1	1	1	45.38	315	0	#N/A
CBU0021	Q658Y4	Q658Y4	157769	FAM91A1	12|10	22	11	2	0|0	1	1	1	1	1	18.67	110	0	#N/A
CBU0021	Q66K14	Q66K14	23061	TBC1D9B	5|8	13	6.5	2	0|0	1	1	1	1	1	10.74	65	0	#N/A
CBU0021	Q66K74	Q66K74	55201	MAP1S	6|6	12	6	2	0|0	1	1	1	1	1	12.38	60	0	#N/A
CBU0021	Q66PJ3	Q66PJ3	51329	ARL6IP4	2|4	6	3	2	0|0	1	1	1	1	1	5.47	30	0	#N/A
CBU0021	Q68CZ6	Q68CZ6	79441	HAUS3	3|2	5	2.5	2	0|0	1	1	1	1	1	5.47	25	0	#N/A
CBU0021	Q68D10	Q68D10	144108	SPTY2D1	4|2	6	3	2	0|0	1	1	1	1	1	5.47	30	0	#N/A
CBU0021	Q68E01	Q68E01	65123	INTS3	9|13	22	11	2	1|0	1	1	1	1	1	12.41	22	0	#N/A
CBU0021	Q69YN2	Q69YN2	55280	CWF19L1	2|2	4	2	2	0|0	1	1	1	1	1	5.47	20	0	#N/A
CBU0021	Q69YN4	Q69YN4	25962	VIRMA	9|8	17	8.5	2	0|0	1	1	1	1	1	15.56	85	0	#N/A
CBU0021	Q6AI08	Q6AI08	63897	HEATR6	5|4	9	4.5	2	0|0	1	1	1	1	1	9.06	45	0	#N/A
CBU0021	Q6DD87	Q6DD87	126208	ZNF787	4|4	8	4	2	0|0	1	1	1	1	1	9.06	40	0	#N/A
CBU0021	Q6DD88	Q6DD88	25923	ATL3	7|3	10	5	2	0|0	1	1	1	1	1	7.32	50	0	#N/A
CBU0021	Q6DKI1	Q6DKI1	285855	RPL7L1	6|4	10	5	2	0|0	1	1	1	1	1	9.06	50	0	#N/A
CBU0021	Q6DN90	Q6DN90	9922	IQSEC1	6|3	9	4.5	2	0|0	1	1	1	1	1	7.32	45	0	#N/A
CBU0021	Q6GYQ0	Q6GYQ0	253959	RALGAPA1	3|4	7	3.5	2	0|0	1	1	1	1	1	7.32	35	0	#N/A
CBU0021	Q6I9Y2	Q6I9Y2	80145	THOC7	3|2	5	2.5	2	0|0	1	1	1	1	1	5.47	25	0	#N/A
CBU0021	Q6IA86	Q6IA86	55250	ELP2	2|2	4	2	2	0|0	1	1	1	1	1	5.47	20	0	#N/A
CBU0021	Q6IAN0	Q6IAN0	25979	DHRS7B	9|8	17	8.5	2	0|0	1	1	1	1	1	15.56	85	0	#N/A
CBU0021	Q6IBW4	Q6IBW4	29781	NCAPH2	9|8	17	8.5	2	0|0	1	1	1	1	1	15.56	85	0	#N/A
CBU0021	Q6KC79	Q6KC79	25836	NIPBL	6|6	12	6	2	0|0	1	1	1	1	1	12.38	60	0	#N/A
CBU0021	Q6KCM7	Q6KCM7	114789	SLC25A25	2|3	5	2.5	2	0|0	1	1	1	1	1	5.47	25	0	#N/A
CBU0021	Q6NS38	Q6NS38	121642	ALKBH2	2|2	4	2	2	0|0	1	1	1	1	1	5.47	20	0	#N/A
CBU0021	Q6NSI4	Q6NSI4	55086	RADX	6|3	9	4.5	2	0|0	1	1	1	1	1	7.32	45	0	#N/A
CBU0021	Q6NSJ2	Q6NSJ2	653583	PHLDB3	3|3	6	3	2	0|0	1	1	1	1	1	7.32	30	0	#N/A
CBU0021	Q6NUQ4	Q6NUQ4	54867	TMEM214	2|2	4	2	2	0|0	1	1	1	1	1	5.47	20	0	#N/A
CBU0021	Q6NW34	Q6NW34	25871	NEPRO	3|2	5	2.5	2	0|0	1	1	1	1	1	5.47	25	0	#N/A
CBU0021	Q6NXE6	Q6NXE6	93436	ARMC6	6|10	16	8	2	0|0	1	1	1	1	1	12.38	80	0	#N/A
CBU0021	Q6NZY4	Q6NZY4	55596	ZCCHC8	5|5	10	5	2	0|0	1	1	1	1	1	10.74	50	0	#N/A
CBU0021	Q6P087	Q6P087	285367	RPUSD3	3|2	5	2.5	2	0|0	1	1	1	1	1	5.47	25	0	#N/A
CBU0021	Q6P158	Q6P158	90957	DHX57	29|33	62	31	2	0|0	1	1	1	1	1	46.83	310	0	#N/A
CBU0021	Q6P1A2	Q6P1A2	10162	LPCAT3	2|3	5	2.5	2	0|0	1	1	1	1	1	5.47	25	0	#N/A
CBU0021	Q6P1J9	Q6P1J9	79577	CDC73	15|15	30	15	2	0|0	1	1	1	1	1	26.25	150	0	#N/A
CBU0021	Q6P1K8	Q6P1K8	728340	GTF2H2C	3|4	7	3.5	2	0|0	1	1	1	1	1	7.32	35	0	#N/A
CBU0021	Q6P1L8	Q6P1L8	64928	MRPL14	3|3	6	3	2	0|0	1	1	1	1	1	7.32	30	0	#N/A
CBU0021	Q6P1M0	Q6P1M0	10999	SLC27A4	10|7	17	8.5	2	0|0	1	1	1	1	1	13.98	85	0	#N/A
CBU0021	Q6P1N0	Q6P1N0	54862	CC2D1A	2|4	6	3	2	0|0	1	1	1	1	1	5.47	30	0	#N/A
CBU0021	Q6P1Q0	Q6P1Q0	25875	LETMD1	2|5	7	3.5	2	0|0	1	1	1	1	1	5.47	35	0	#N/A
CBU0021	Q6P1R4	Q6P1R4	64118	DUS1L	8|8	16	8	2	0|0	1	1	1	1	1	15.56	80	0	#N/A
CBU0021	Q6P1X5	Q6P1X5	6873	TAF2	6|6	12	6	2	0|0	1	1	1	1	1	12.38	60	0	#N/A
CBU0021	Q6P2C8	Q6P2C8	9442	MED27	2|4	6	3	2	0|0	1	1	1	1	1	5.47	30	0	#N/A
CBU0021	Q6P2E9	Q6P2E9	23644	EDC4	17|24	41	20.5	2	0|0	1	1	1	1	1	29.23	205	0	#N/A
CBU0021	Q6P3X3	Q6P3X3	55622	TTC27	10|11	21	10.5	2	0|0	1	1	1	1	1	18.67	105	0	#N/A
CBU0021	Q6P5R6	Q6P5R6	200916	RPL22L1	5|4	9	4.5	2	1|0	1	1	1	1	1	5.17	9	0	#N/A
CBU0021	Q6P5Z2	Q6P5Z2	29941	PKN3	3|3	6	3	2	0|0	1	1	1	1	1	7.32	30	0	#N/A
CBU0021	Q6P6C2	Q6P6C2	54890	ALKBH5	4|4	8	4	2	0|0	1	1	1	1	1	9.06	40	0	#N/A
CBU0021	Q6P996	Q6P996	23042	PDXDC1	4|8	12	6	2	0|0	1	1	1	1	1	9.06	60	0	#N/A
CBU0021	Q6P9B9	Q6P9B9	80789	INTS5	5|3	8	4	2	0|0	1	1	1	1	1	7.32	40	0	#N/A
CBU0021	Q6PD62	Q6PD62	9646	CTR9	10|11	21	10.5	2	0|0	1	1	1	1	1	18.67	105	0	#N/A
CBU0021	Q6PGN9	Q6PGN9	84722	PSRC1	2|4	6	3	2	0|0	1	1	1	1	1	5.47	30	0	#N/A
CBU0021	Q6PGP7	Q6PGP7	9652	TTC37	14|14	28	14	2	0|0	1	1	1	1	1	24.75	140	0	#N/A
CBU0021	Q6PI48	Q6PI48	55157	DARS2	9|10	19	9.5	2	0|0	1	1	1	1	1	17.12	95	0	#N/A
CBU0021	Q6PJI9	Q6PJI9	79726	WDR59	10|8	18	9	2	0|0	1	1	1	1	1	15.56	90	0	#N/A
CBU0021	Q6PJT7	Q6PJT7	79882	ZC3H14	7|13	20	10	2	0|0	1	1	1	1	1	13.98	100	0	#N/A
CBU0021	Q6PK18	Q6PK18	79701	OGFOD3	2|3	5	2.5	2	0|0	1	1	1	1	1	5.47	25	0	#N/A
CBU0021	Q6PKG0	Q6PKG0	23367	LARP1	37|54	91	45.5	2	0|0	1	1	1	1	1	58.41	455	0	#N/A
CBU0021	Q6PML9	Q6PML9	10463	SLC30A9	3|3	6	3	2	0|0	1	1	1	1	1	7.32	30	0	#N/A
CBU0021	Q6R327	Q6R327	253260	RICTOR	3|6	9	4.5	2	0|0	1	1	1	1	1	7.32	45	0	#N/A
CBU0021	Q6RFH5	Q6RFH5	54663	WDR74	2|2	4	2	2	0|0	1	1	1	1	1	5.47	20	0	#N/A
CBU0021	Q6SZW1	Q6SZW1	23098	SARM1	3|2	5	2.5	2	0|0	1	1	1	1	1	5.47	25	0	#N/A
CBU0021	Q6UN15	Q6UN15	81608	FIP1L1	16|17	33	16.5	2	1|0	1	1	1	1	1	22.61	33	0	#N/A
CBU0021	Q6UW78	Q6UW78	790955	UQCC3	3|2	5	2.5	2	0|0	1	1	1	1	1	5.47	25	0	#N/A
CBU0021	Q6UWP7	Q6UWP7	253558	LCLAT1	4|2	6	3	2	0|0	1	1	1	1	1	5.47	30	0	#N/A
CBU0021	Q6UX04	Q6UX04	10283	CWC27	3|4	7	3.5	2	0|0	1	1	1	1	1	7.32	35	0	#N/A
CBU0021	Q6UXN9	Q6UXN9	80335	WDR82	6|12	18	9	2	1|0	1	1	1	1	1	8.04	18	0	#N/A
CBU0021	Q6UXV4	Q6UXV4	139322	APOOL	5|6	11	5.5	2	0|0	1	1	1	1	1	10.74	55	0	#N/A
CBU0021	Q6WKZ4	Q6WKZ4	80223	RAB11FIP1	5|7	12	6	2	0|0	1	1	1	1	1	10.74	60	0	#N/A
CBU0021	Q6Y7W6	Q6Y7W6	26058	GIGYF2	15|17	32	16	2	0|0	1	1	1	1	1	26.25	160	0	#N/A
CBU0021	Q6YHU6	Q6YHU6	63892	THADA	9|3	12	6	2	0|0	1	1	1	1	1	7.32	60	0	#N/A
CBU0021	Q6YN16	Q6YN16	84263	HSDL2	2|5	7	3.5	2	0|0	1	1	1	1	1	5.47	35	0	#N/A
CBU0021	Q6ZN55	Q6ZN55	64763	ZNF574	9|6	15	7.5	2	0|0	1	1	1	1	1	12.38	75	0	#N/A
CBU0021	Q6ZNB6	Q6ZNB6	152518	NFXL1	8|8	16	8	2	0|0	1	1	1	1	1	15.56	80	0	#N/A
CBU0021	Q6ZRP7	Q6ZRP7	169714	QSOX2	4|5	9	4.5	2	0|0	1	1	1	1	1	9.06	45	0	#N/A
CBU0021	Q6ZRQ5	Q6ZRQ5	253714	MMS22L	2|2	4	2	2	0|0	1	1	1	1	1	5.47	20	0	#N/A
CBU0021	Q6ZXV5	Q6ZXV5	160418	TMTC3	7|10	17	8.5	2	0|0	1	1	1	1	1	13.98	85	0	#N/A
CBU0021	Q709F0	Q709F0	84129	ACAD11	8|10	18	9	2	0|0	1	1	1	1	1	15.56	90	0	#N/A
CBU0021	Q70EL1	Q70EL1	159195	USP54	3|2	5	2.5	2	0|0	1	1	1	1	1	5.47	25	0	#N/A
CBU0021	Q71RC2	Q71RC2	113251	LARP4	12|14	26	13	2	0|0	1	1	1	1	1	21.73	130	0	#N/A
CBU0021	Q75QN2	Q75QN2	55656	INTS8	5|3	8	4	2	0|0	1	1	1	1	1	7.32	40	0	#N/A
CBU0021	Q7KZF4	Q7KZF4	27044	SND1	8|14	22	11	2	1|1	1	1	1	1	1	8.14	11	0	#N/A
CBU0021	Q7KZI7	Q7KZI7	2011	MARK2	15|14	29	14.5	2	0|0	1	1	1	1	1	24.75	145	0	#N/A
CBU0021	Q7KZN9	Q7KZN9	1355	COX15	6|5	11	5.5	2	0|0	1	1	1	1	1	10.74	55	0	#N/A
CBU0021	Q7L014	Q7L014	9879	DDX46	36|34	70	35	2	0|0	1	1	1	1	1	54.08	350	0	#N/A
CBU0021	Q7L0Y3	Q7L0Y3	54931	TRMT10C	33|27	60	30	2	0|0	1	1	1	1	1	43.92	300	0	#N/A
CBU0021	Q7L1Q6	Q7L1Q6	9689	BZW1	3|4	7	3.5	2	0|0	1	1	1	1	1	7.32	35	0	#N/A
CBU0021	Q7L2E3	Q7L2E3	22907	DHX30	64|56	120	60	2	0|0	1	1	1	1	1	85.67	600	0	#N/A
CBU0021	Q7L2J0	Q7L2J0	56257	MEPCE	15|17	32	16	2	0|0	1	1	1	1	1	26.25	160	0	#N/A
CBU0021	Q7L3T8	Q7L3T8	25973	PARS2	6|5	11	5.5	2	0|0	1	1	1	1	1	10.74	55	0	#N/A
CBU0021	Q7L4I2	Q7L4I2	65117	RSRC2	5|3	8	4	2	0|0	1	1	1	1	1	7.32	40	0	#N/A
CBU0021	Q7L576	Q7L576	23191	CYFIP1	3|5	8	4	2	0|0	1	1	1	1	1	7.32	40	0	#N/A
CBU0021	Q7L590	Q7L590	55388	MCM10	5|5	10	5	2	0|0	1	1	1	1	1	10.74	50	0	#N/A
CBU0021	Q7L7X3	Q7L7X3	57551	TAOK1	2|2	4	2	2	0|0	1	1	1	1	1	5.47	20	0	#N/A
CBU0021	Q7L8L6	Q7L8L6	60493	FASTKD5	4|3	7	3.5	2	0|0	1	1	1	1	1	7.32	35	0	#N/A
CBU0021	Q7LGA3	Q7LGA3	9653	HS2ST1	7|8	15	7.5	2	0|0	1	1	1	1	1	13.98	75	0	#N/A
CBU0021	Q7Z2T5	Q7Z2T5	81627	TRMT1L	20|19	39	19.5	2	0|0	1	1	1	1	1	32.19	195	0	#N/A
CBU0021	Q7Z2W4	Q7Z2W4	56829	ZC3HAV1	24|19	43	21.5	2	0|0	1	1	1	1	1	32.19	215	0	#N/A
CBU0021	Q7Z2W9	Q7Z2W9	219927	MRPL21	4|6	10	5	2	0|0	1	1	1	1	1	9.06	50	0	#N/A
CBU0021	Q7Z3B4	Q7Z3B4	53371	NUP54	2|2	4	2	2	0|0	1	1	1	1	1	5.47	20	0	#N/A
CBU0021	Q7Z3K3	Q7Z3K3	23126	POGZ	5|3	8	4	2	0|0	1	1	1	1	1	7.32	40	0	#N/A
CBU0021	Q7Z3U7	Q7Z3U7	23041	MON2	3|3	6	3	2	0|0	1	1	1	1	1	7.32	30	0	#N/A
CBU0021	Q7Z417	Q7Z417	57532	NUFIP2	10|15	25	12.5	2	0|0	1	1	1	1	1	18.67	125	0	#N/A
CBU0021	Q7Z460	Q7Z460	23332	CLASP1	15|22	37	18.5	2	3|2	1	1	1	1	1	11.35	7.4	0	#N/A
CBU0021	Q7Z478	Q7Z478	54505	DHX29	2|5	7	3.5	2	0|0	1	1	1	1	1	5.47	35	0	#N/A
CBU0021	Q7Z4H7	Q7Z4H7	54801	HAUS6	7|8	15	7.5	2	0|0	1	1	1	1	1	13.98	75	0	#N/A
CBU0021	Q7Z4L5	Q7Z4L5	79809	TTC21B	6|4	10	5	2	0|0	1	1	1	1	1	9.06	50	0	#N/A
CBU0021	Q7Z4Q2	Q7Z4Q2	55027	HEATR3	8|6	14	7	2	0|0	1	1	1	1	1	12.38	70	0	#N/A
CBU0021	Q7Z4V5	Q7Z4V5	84717	HDGFL2	26|32	58	29	2	0|0	1	1	1	1	1	42.46	290	0	#N/A
CBU0021	Q7Z589	Q7Z589	56946	EMSY	4|2	6	3	2	0|0	1	1	1	1	1	5.47	30	0	#N/A
CBU0021	Q7Z5K2	Q7Z5K2	23063	WAPL	3|5	8	4	2	0|0	1	1	1	1	1	7.32	40	0	#N/A
CBU0021	Q7Z6E9	Q7Z6E9	5930	RBBP6	8|10	18	9	2	2|0	1	1	1	1	1	5.64	9	0	#N/A
CBU0021	Q7Z7A3	Q7Z7A3	90353	CTU1	2|4	6	3	2	0|0	1	1	1	1	1	5.47	30	0	#N/A
CBU0021	Q7Z7C8	Q7Z7C8	129685	TAF8	3|3	6	3	2	0|0	1	1	1	1	1	7.32	30	0	#N/A
CBU0021	Q7Z7F7	Q7Z7F7	128308	MRPL55	4|10	14	7	2	0|0	1	1	1	1	1	9.06	70	0	#N/A
CBU0021	Q7Z7H8	Q7Z7H8	124995	MRPL10	5|3	8	4	2	0|0	1	1	1	1	1	7.32	40	0	#N/A
CBU0021	Q86SX3	Q86SX3	283643	TEDC1	4|7	11	5.5	2	0|0	1	1	1	1	1	9.06	55	0	#N/A
CBU0021	Q86TB9	Q86TB9	219988	PATL1	7|5	12	6	2	0|0	1	1	1	1	1	10.74	60	0	#N/A
CBU0021	Q86U06	Q86U06	55147	RBM23	3|2	5	2.5	2	0|0	1	1	1	1	1	5.47	25	0	#N/A
CBU0021	Q86U38	Q86U38	161424	NOP9	19|18	37	18.5	2	0|0	1	1	1	1	1	30.72	185	0	#N/A
CBU0021	Q86U44	Q86U44	56339	METTL3	2|2	4	2	2	0|0	1	1	1	1	1	5.47	20	0	#N/A
CBU0021	Q86U86	Q86U86	55193	PBRM1	3|3	6	3	2	0|0	1	1	1	1	1	7.32	30	0	#N/A
CBU0021	Q86UE4	Q86UE4	92140	MTDH	23|24	47	23.5	2	0|0	1	1	1	1	1	38.08	235	0	#N/A
CBU0021	Q86UK7	Q86UK7	90850	ZNF598	16|14	30	15	2	0|0	1	1	1	1	1	24.75	150	0	#N/A
CBU0021	Q86UP2	Q86UP2	3895	KTN1	30|35	65	32.5	2	1|0	1	1	1	1	1	42.85	65	0	#N/A
CBU0021	Q86US8	Q86US8	23293	SMG6	3|4	7	3.5	2	0|0	1	1	1	1	1	7.32	35	0	#N/A
CBU0021	Q86UT6	Q86UT6	79671	NLRX1	5|6	11	5.5	2	0|0	1	1	1	1	1	10.74	55	0	#N/A
CBU0021	Q86UV5	Q86UV5	84196	USP48	5|6	11	5.5	2	0|0	1	1	1	1	1	10.74	55	0	#N/A
CBU0021	Q86UY6	Q86UY6	79829	NAA40	3|3	6	3	2	0|0	1	1	1	1	1	7.32	30	0	#N/A
CBU0021	Q86V48	Q86V48	7798	LUZP1	11|12	23	11.5	2	0|0	1	1	1	1	1	20.2	115	0	#N/A
CBU0021	Q86V85	Q86V85	160897	GPR180	2|2	4	2	2	0|0	1	1	1	1	1	5.47	20	0	#N/A
CBU0021	Q86VI3	Q86VI3	128239	IQGAP3	23|23	46	23	2	0|0	1	1	1	1	1	38.08	230	0	#N/A
CBU0021	Q86VM9	Q86VM9	124245	ZC3H18	13|14	27	13.5	2	0|0	1	1	1	1	1	23.24	135	0	#N/A
CBU0021	Q86VQ1	Q86VQ1	113263	GLCCI1	2|3	5	2.5	2	0|0	1	1	1	1	1	5.47	25	0	#N/A
CBU0021	Q86VV8	Q86VV8	25914	RTTN	9|8	17	8.5	2	0|0	1	1	1	1	1	15.56	85	0	#N/A
CBU0021	Q86W42	Q86W42	79228	THOC6	10|7	17	8.5	2	0|0	1	1	1	1	1	13.98	85	0	#N/A
CBU0021	Q86W50	Q86W50	79066	METTL16	4|5	9	4.5	2	0|0	1	1	1	1	1	9.06	45	0	#N/A
CBU0021	Q86W92	Q86W92	8496	PPFIBP1	11|5	16	8	2	0|0	1	1	1	1	1	10.74	80	0	#N/A
CBU0021	Q86WA8	Q86WA8	83752	LONP2	5|5	10	5	2	0|0	1	1	1	1	1	10.74	50	0	#N/A
CBU0021	Q86WB0	Q86WB0	51530	ZC3HC1	2|3	5	2.5	2	0|0	1	1	1	1	1	5.47	25	0	#N/A
CBU0021	Q86WJ1	Q86WJ1	9557	CHD1L	9|9	18	9	2	0|0	1	1	1	1	1	17.12	90	0	#N/A
CBU0021	Q86X10	Q86X10	57148	RALGAPB	7|8	15	7.5	2	0|0	1	1	1	1	1	13.98	75	0	#N/A
CBU0021	Q86X52	Q86X52	22856	CHSY1	2|2	4	2	2	0|0	1	1	1	1	1	5.47	20	0	#N/A
CBU0021	Q86X53	Q86X53	157697	ERICH1	5|5	10	5	2	0|0	1	1	1	1	1	10.74	50	0	#N/A
CBU0021	Q86X55	Q86X55	10498	CARM1	8|6	14	7	2	0|0	1	1	1	1	1	12.38	70	0	#N/A
CBU0021	Q86XI2	Q86XI2	54892	NCAPG2	26|26	52	26	2	0|0	1	1	1	1	1	42.46	260	0	#N/A
CBU0021	Q86XK2	Q86XK2	80204	FBXO11	2|2	4	2	2	0|0	1	1	1	1	1	5.47	20	0	#N/A
CBU0021	Q86XZ4	Q86XZ4	65244	SPATS2	8|4	12	6	2	0|0	1	1	1	1	1	9.06	60	0	#N/A
CBU0021	Q86Y07	Q86Y07	7444	VRK2	5|2	7	3.5	2	0|0	1	1	1	1	1	5.47	35	0	#N/A
CBU0021	Q86Y13	Q86Y13	9666	DZIP3	6|4	10	5	2	0|0	1	1	1	1	1	9.06	50	0	#N/A
CBU0021	Q86Y56	Q86Y56	54919	DNAAF5	18|23	41	20.5	2	0|0	1	1	1	1	1	30.72	205	0	#N/A
CBU0021	Q86Y79	Q86Y79	138428	PTRH1	2|4	6	3	2	0|0	1	1	1	1	1	5.47	30	0	#N/A
CBU0021	Q86YP4	Q86YP4	54815	GATAD2A	7|3	10	5	2	0|0	1	1	1	1	1	7.32	50	0	#N/A
CBU0021	Q8IU81	Q8IU81	26145	IRF2BP1	2|2	4	2	2	0|0	1	1	1	1	1	5.47	20	0	#N/A
CBU0021	Q8IUD2	Q8IUD2	23085	ERC1	3|2	5	2.5	2	0|0	1	1	1	1	1	5.47	25	0	#N/A
CBU0021	Q8IUF8	Q8IUF8	84864	RIOX2	11|10	21	10.5	2	0|0	1	1	1	1	1	18.67	105	0	#N/A
CBU0021	Q8IUR0	Q8IUR0	126003	TRAPPC5	2|2	4	2	2	0|0	1	1	1	1	1	5.47	20	0	#N/A
CBU0021	Q8IUX1	Q8IUX1	55863	TMEM126B	5|4	9	4.5	2	0|0	1	1	1	1	1	9.06	45	0	#N/A
CBU0021	Q8IUX4	Q8IUX4	200316	APOBEC3F	2|4	6	3	2	0|0	1	1	1	1	1	5.47	30	0	#N/A
CBU0021	Q8IWA0	Q8IWA0	84128	WDR75	8|6	14	7	2	0|0	1	1	1	1	1	12.38	70	0	#N/A
CBU0021	Q8IWB7	Q8IWB7	57590	WDFY1	3|2	5	2.5	2	0|0	1	1	1	1	1	5.47	25	0	#N/A
CBU0021	Q8IWC1	Q8IWC1	79649	MAP7D3	4|6	10	5	2	0|0	1	1	1	1	1	9.06	50	0	#N/A
CBU0021	Q8IWR0	Q8IWR0	29066	ZC3H7A	8|10	18	9	2	0|0	1	1	1	1	1	15.56	90	0	#N/A
CBU0021	Q8IWS0	Q8IWS0	84295	PHF6	4|6	10	5	2	0|0	1	1	1	1	1	9.06	50	0	#N/A
CBU0021	Q8IWX8	Q8IWX8	10523	CHERP	17|16	33	16.5	2	2|1	1	1	1	1	1	16.37	11	0	#N/A
CBU0021	Q8IWZ3	Q8IWZ3	54882	ANKHD1	6|10	16	8	2	0|0	1	1	1	1	1	12.38	80	0	#N/A
CBU0021	Q8IWZ8	Q8IWZ8	57794	SUGP1	2|2	4	2	2	0|0	1	1	1	1	1	5.47	20	0	#N/A
CBU0021	Q8IX01	Q8IX01	10147	SUGP2	11|11	22	11	2	0|0	1	1	1	1	1	20.2	110	0	#N/A
CBU0021	Q8IX18	Q8IX18	79665	DHX40	9|10	19	9.5	2	0|0	1	1	1	1	1	17.12	95	0	#N/A
CBU0021	Q8IXH7	Q8IXH7	51497	NELFCD	2|6	8	4	2	0|0	1	1	1	1	1	5.47	40	0	#N/A
CBU0021	Q8IXK0	Q8IXK0	1912	PHC2	6|6	12	6	2	0|0	1	1	1	1	1	12.38	60	0	#N/A
CBU0021	Q8IXM3	Q8IXM3	64975	MRPL41	3|6	9	4.5	2	1|1	0.94	1	0.94	1	0.94	2.08	4.5	0	#N/A
CBU0021	Q8IXW5	Q8IXW5	79871	RPAP2	3|2	5	2.5	2	0|0	1	1	1	1	1	5.47	25	0	#N/A
CBU0021	Q8IY17	Q8IY17	10908	PNPLA6	14|11	25	12.5	2	0|0	1	1	1	1	1	20.2	125	0	#N/A
CBU0021	Q8IY18	Q8IY18	23137	SMC5	14|13	27	13.5	2	0|0	1	1	1	1	1	23.24	135	0	#N/A
CBU0021	Q8IY37	Q8IY37	57647	DHX37	17|19	36	18	2	0|0	1	1	1	1	1	29.23	180	0	#N/A
CBU0021	Q8IY81	Q8IY81	117246	FTSJ3	13|23	36	18	2	0|0	1	1	1	1	1	23.24	180	0	#N/A
CBU0021	Q8IYB3	Q8IYB3	10250	SRRM1	21|29	50	25	2	5|0	1	1	1	1	1	6.14	10	0	#N/A
CBU0021	Q8IYQ7	Q8IYQ7	79896	THNSL1	2|2	4	2	2	0|0	1	1	1	1	1	5.47	20	0	#N/A
CBU0021	Q8IYU8	Q8IYU8	221154	MICU2	6|9	15	7.5	2	0|0	1	1	1	1	1	12.38	75	0	#N/A
CBU0021	Q8IZ69	Q8IZ69	27037	TRMT2A	10|6	16	8	2	0|0	1	1	1	1	1	12.38	80	0	#N/A
CBU0021	Q8IZH2	Q8IZH2	54464	XRN1	6|8	14	7	2	0|0	1	1	1	1	1	12.38	70	0	#N/A
CBU0021	Q8IZL8	Q8IZL8	27043	PELP1	30|33	63	31.5	2	0|0	1	1	1	1	1	48.28	315	0	#N/A
CBU0021	Q8IZT6	Q8IZT6	259266	ASPM	4|2	6	3	2	0|0	1	1	1	1	1	5.47	30	0	#N/A
CBU0021	Q8N0V3	Q8N0V3	79863	RBFA	3|6	9	4.5	2	0|0	1	1	1	1	1	7.32	45	0	#N/A
CBU0021	Q8N0X7	Q8N0X7	23111	SPART	3|2	5	2.5	2	0|0	1	1	1	1	1	5.47	25	0	#N/A
CBU0021	Q8N0Z3	Q8N0Z3	152185	SPICE1	5|5	10	5	2	0|0	1	1	1	1	1	10.74	50	0	#N/A
CBU0021	Q8N0Z8	Q8N0Z8	126789	PUSL1	4|3	7	3.5	2	0|0	1	1	1	1	1	7.32	35	0	#N/A
CBU0021	Q8N122	Q8N122	57521	RPTOR	15|12	27	13.5	2	0|0	1	1	1	1	1	21.73	135	0	#N/A
CBU0021	Q8N1F7	Q8N1F7	9688	NUP93	16|21	37	18.5	2	1|0	1	1	1	1	1	22.61	37	0	#N/A
CBU0021	Q8N1G2	Q8N1G2	23070	CMTR1	2|2	4	2	2	0|0	1	1	1	1	1	5.47	20	0	#N/A
CBU0021	Q8N1G4	Q8N1G4	57470	LRRC47	3|3	6	3	2	1|0	0.98	0.98	0.98	0.98	0.98	3.77	6	0	#N/A
CBU0021	Q8N201	Q8N201	26173	INTS1	13|10	23	11.5	2	0|0	1	1	1	1	1	18.67	115	0	#N/A
CBU0021	Q8N2M8	Q8N2M8	11129	CLASRP	3|3	6	3	2	0|0	1	1	1	1	1	7.32	30	0	#N/A
CBU0021	Q8N3C0	Q8N3C0	10973	ASCC3	57|47	104	52	2	0|0	1	1	1	1	1	72.78	520	0	#N/A
CBU0021	Q8N3U4	Q8N3U4	10735	STAG2	5|4	9	4.5	2	0|0	1	1	1	1	1	9.06	45	0	#N/A
CBU0021	Q8N3X1	Q8N3X1	23360	FNBP4	4|3	7	3.5	2	0|0	1	1	1	1	1	7.32	35	0	#N/A
CBU0021	Q8N442	Q8N442	60558	GUF1	3|9	12	6	2	0|0	1	1	1	1	1	7.32	60	0	#N/A
CBU0021	Q8N4C8	Q8N4C8	50488	MINK1	2|3	5	2.5	2	0|0	1	1	1	1	1	5.47	25	0	#N/A
CBU0021	Q8N567	Q8N567	84240	ZCCHC9	2|2	4	2	2	0|0	1	1	1	1	1	5.47	20	0	#N/A
CBU0021	Q8N5A5	Q8N5A5	84619	ZGPAT	8|6	14	7	2	0|0	1	1	1	1	1	12.38	70	0	#N/A
CBU0021	Q8N5C6	Q8N5C6	55133	SRBD1	8|13	21	10.5	2	0|0	1	1	1	1	1	15.56	105	0	#N/A
CBU0021	Q8N5F7	Q8N5F7	79576	NKAP	5|9	14	7	2	0|0	1	1	1	1	1	10.74	70	0	#N/A
CBU0021	Q8N5N7	Q8N5N7	54534	MRPL50	2|2	4	2	2	0|0	1	1	1	1	1	5.47	20	0	#N/A
CBU0021	Q8N5P1	Q8N5P1	84524	ZC3H8	3|2	5	2.5	2	0|0	1	1	1	1	1	5.47	25	0	#N/A
CBU0021	Q8N5U6	Q8N5U6	9921	RNF10	2|2	4	2	2	0|0	1	1	1	1	1	5.47	20	0	#N/A
CBU0021	Q8N684	Q8N684	79869	CPSF7	6|8	14	7	2	4|0	0.94	0.97	0.94	0.97	0.94	2.27	3.5	0	#N/A
CBU0021	Q8N6R0	Q8N6R0	51603	EEF1AKNMT	12|12	24	12	2	0|0	1	1	1	1	1	21.73	120	0	#N/A
CBU0021	Q8N766	Q8N766	23065	EMC1	11|15	26	13	2	0|0	1	1	1	1	1	20.2	130	0	#N/A
CBU0021	Q8N7H5	Q8N7H5	54623	PAF1	9|5	14	7	2	0|0	1	1	1	1	1	10.74	70	0	#N/A
CBU0021	Q8N983	Q8N983	84545	MRPL43	2|3	5	2.5	2	0|0	1	1	1	1	1	5.47	25	0	#N/A
CBU0021	Q8N9N2	Q8N9N2	51008	ASCC1	5|6	11	5.5	2	0|0	1	1	1	1	1	10.74	55	0	#N/A
CBU0021	Q8N9T8	Q8N9T8	65095	KRI1	4|6	10	5	2	0|0	1	1	1	1	1	9.06	50	0	#N/A
CBU0021	Q8NAT1	Q8NAT1	84892	POMGNT2	9|7	16	8	2	0|0	1	1	1	1	1	13.98	80	0	#N/A
CBU0021	Q8NAV1	Q8NAV1	84950	PRPF38A	4|4	8	4	2	0|0	1	1	1	1	1	9.06	40	0	#N/A
CBU0021	Q8NB90	Q8NB90	166378	SPATA5	21|22	43	21.5	2	0|0	1	1	1	1	1	35.14	215	0	#N/A
CBU0021	Q8NBM4	Q8NBM4	337867	UBAC2	5|4	9	4.5	2	0|0	1	1	1	1	1	9.06	45	0	#N/A
CBU0021	Q8NBN7	Q8NBN7	112724	RDH13	2|5	7	3.5	2	0|0	1	1	1	1	1	5.47	35	0	#N/A
CBU0021	Q8NBP0	Q8NBP0	79573	TTC13	3|3	6	3	2	0|0	1	1	1	1	1	7.32	30	0	#N/A
CBU0021	Q8NBQ5	Q8NBQ5	51170	HSD17B11	5|6	11	5.5	2	0|0	1	1	1	1	1	10.74	55	0	#N/A
CBU0021	Q8NBS9	Q8NBS9	81567	TXNDC5	5|4	9	4.5	2	0|0	1	1	1	1	1	9.06	45	0	#N/A
CBU0021	Q8NC60	Q8NC60	84273	NOA1	6|10	16	8	2	0|0	1	1	1	1	1	12.38	80	0	#N/A
CBU0021	Q8NCA5	Q8NCA5	25940	FAM98A	11|15	26	13	2	0|0	1	1	1	1	1	20.2	130	0	#N/A
CBU0021	Q8NCD3	Q8NCD3	55355	HJURP	2|5	7	3.5	2	0|0	1	1	1	1	1	5.47	35	0	#N/A
CBU0021	Q8NCG7	Q8NCG7	221955	DAGLB	2|2	4	2	2	0|0	1	1	1	1	1	5.47	20	0	#N/A
CBU0021	Q8NCM8	Q8NCM8	79659	DYNC2H1	5|5	10	5	2	0|0	1	1	1	1	1	10.74	50	0	#N/A
CBU0021	Q8ND04	Q8ND04	55181	SMG8	5|6	11	5.5	2	0|0	1	1	1	1	1	10.74	55	0	#N/A
CBU0021	Q8NDF8	Q8NDF8	64282	TENT4B	4|2	6	3	2	0|0	1	1	1	1	1	5.47	30	0	#N/A
CBU0021	Q8NDT2	Q8NDT2	29890	RBM15B	3|4	7	3.5	2	0|0	1	1	1	1	1	7.32	35	0	#N/A
CBU0021	Q8NDZ4	Q8NDZ4	205428	DIPK2A	2|3	5	2.5	2	0|0	1	1	1	1	1	5.47	25	0	#N/A
CBU0021	Q8NE71	Q8NE71	23	ABCF1	25|24	49	24.5	2	0|0	1	1	1	1	1	39.54	245	0	#N/A
CBU0021	Q8NE86	Q8NE86	90550	MCU	6|10	16	8	2	0|0	1	1	1	1	1	12.38	80	0	#N/A
CBU0021	Q8NEB9	Q8NEB9	5289	PIK3C3	2|2	4	2	2	0|0	1	1	1	1	1	5.47	20	0	#N/A
CBU0021	Q8NEM2	Q8NEM2	79801	SHCBP1	2|3	5	2.5	2	0|0	1	1	1	1	1	5.47	25	0	#N/A
CBU0021	Q8NEM7	Q8NEM7	55578	SUPT20H	3|3	6	3	2	0|0	1	1	1	1	1	7.32	30	0	#N/A
CBU0021	Q8NEY1	Q8NEY1	89796	NAV1	2|4	6	3	2	0|0	1	1	1	1	1	5.47	30	0	#N/A
CBU0021	Q8NFH3	Q8NFH3	348995	NUP43	4|8	12	6	2	0|0	1	1	1	1	1	9.06	60	0	#N/A
CBU0021	Q8NFW8	Q8NFW8	55907	CMAS	5|6	11	5.5	2	1|0	1	1	1	1	1	6.6	11	0	#N/A
CBU0021	Q8NHH9	Q8NHH9	64225	ATL2	3|4	7	3.5	2	0|0	1	1	1	1	1	7.32	35	0	#N/A
CBU0021	Q8NHM4	Q8NHM4	154754	PRSS3P2	2|2	4	2	2	0|0	1	1	1	1	1	5.47	20	0	#N/A
CBU0021	Q8NHQ9	Q8NHQ9	57696	DDX55	15|18	33	16.5	2	0|0	1	1	1	1	1	26.25	165	0	#N/A
CBU0021	Q8NI27	Q8NI27	57187	THOC2	24|23	47	23.5	2	0|0	1	1	1	1	1	38.08	235	0	#N/A
CBU0021	Q8NI36	Q8NI36	134430	WDR36	15|16	31	15.5	2	0|0	1	1	1	1	1	26.25	155	0	#N/A
CBU0021	Q8NI60	Q8NI60	56997	COQ8A	11|7	18	9	2	0|0	1	1	1	1	1	13.98	90	0	#N/A
CBU0021	Q8NI77	Q8NI77	81930	KIF18A	2|2	4	2	2	0|0	1	1	1	1	1	5.47	20	0	#N/A
CBU0021	Q8TAD8	Q8TAD8	79753	SNIP1	7|8	15	7.5	2	0|0	1	1	1	1	1	13.98	75	0	#N/A
CBU0021	Q8TAE8	Q8TAE8	90480	GADD45GIP1	10|7	17	8.5	2	0|0	1	1	1	1	1	13.98	85	0	#N/A
CBU0021	Q8TAQ2	Q8TAQ2	6601	SMARCC2	8|7	15	7.5	2	1|0	1	1	1	1	1	9.49	15	0	#N/A
CBU0021	Q8TBB5	Q8TBB5	54758	KLHDC4	4|6	10	5	2	0|0	1	1	1	1	1	9.06	50	0	#N/A
CBU0021	Q8TBM8	Q8TBM8	79982	DNAJB14	3|3	6	3	2	0|0	1	1	1	1	1	7.32	30	0	#N/A
CBU0021	Q8TBX8	Q8TBX8	79837	PIP4K2C	2|2	4	2	2	0|0	1	1	1	1	1	5.47	20	0	#N/A
CBU0021	Q8TCJ2	Q8TCJ2	201595	STT3B	13|13	26	13	2	0|0	1	1	1	1	1	23.24	130	0	#N/A
CBU0021	Q8TCS8	Q8TCS8	87178	PNPT1	6|12	18	9	2	0|0	1	1	1	1	1	12.38	90	0	#N/A
CBU0021	Q8TCT9	Q8TCT9	81502	HM13	4|4	8	4	2	0|0	1	1	1	1	1	9.06	40	0	#N/A
CBU0021	Q8TCY9	Q8TCY9	55665	URGCP	5|6	11	5.5	2	0|0	1	1	1	1	1	10.74	55	0	#N/A
CBU0021	Q8TDD1	Q8TDD1	79039	DDX54	21|17	38	19	2	0|0	1	1	1	1	1	29.23	190	0	#N/A
CBU0021	Q8TDN6	Q8TDN6	55299	BRIX1	18|32	50	25	2	5|0	1	1	1	1	1	5.5	10	0	#N/A
CBU0021	Q8TED0	Q8TED0	84135	UTP15	8|6	14	7	2	0|0	1	1	1	1	1	12.38	70	0	#N/A
CBU0021	Q8TEQ6	Q8TEQ6	25929	GEMIN5	35|31	66	33	2	0|0	1	1	1	1	1	49.73	330	0	#N/A
CBU0021	Q8TER5	Q8TER5	55701	ARHGEF40	3|2	5	2.5	2	0|0	1	1	1	1	1	5.47	25	0	#N/A
CBU0021	Q8TEU7	Q8TEU7	51735	RAPGEF6	2|4	6	3	2	0|0	1	1	1	1	1	5.47	30	0	#N/A
CBU0021	Q8TEW0	Q8TEW0	56288	PARD3	6|3	9	4.5	2	0|0	1	1	1	1	1	7.32	45	0	#N/A
CBU0021	Q8TEX9	Q8TEX9	79711	IPO4	7|9	16	8	2	0|0	1	1	1	1	1	13.98	80	0	#N/A
CBU0021	Q8TF01	Q8TF01	25957	PNISR	3|4	7	3.5	2	0|0	1	1	1	1	1	7.32	35	0	#N/A
CBU0021	Q8TF46	Q8TF46	115752	DIS3L	2|2	4	2	2	0|0	1	1	1	1	1	5.47	20	0	#N/A
CBU0021	Q8WTT2	Q8WTT2	64318	NOC3L	17|10	27	13.5	2	1|0	1	1	1	1	1	13.87	27	0	#N/A
CBU0021	Q8WU76	Q8WU76	152579	SCFD2	2|3	5	2.5	2	0|0	1	1	1	1	1	5.47	25	0	#N/A
CBU0021	Q8WU90	Q8WU90	55854	ZC3H15	7|10	17	8.5	2	0|0	1	1	1	1	1	13.98	85	0	#N/A
CBU0021	Q8WUA2	Q8WUA2	85313	PPIL4	8|8	16	8	2	2|0	1	1	1	1	1	5.64	8	0	#N/A
CBU0021	Q8WUA4	Q8WUA4	2976	GTF3C2	17|16	33	16.5	2	0|0	1	1	1	1	1	27.74	165	0	#N/A
CBU0021	Q8WUB8	Q8WUB8	55274	PHF10	6|3	9	4.5	2	0|0	1	1	1	1	1	7.32	45	0	#N/A
CBU0021	Q8WUH6	Q8WUH6	90488	TMEM263	4|2	6	3	2	0|0	1	1	1	1	1	5.47	30	0	#N/A
CBU0021	Q8WUK0	Q8WUK0	114971	PTPMT1	5|5	10	5	2	0|0	1	1	1	1	1	10.74	50	0	#N/A
CBU0021	Q8WUM0	Q8WUM0	55746	NUP133	9|11	20	10	2	0|0	1	1	1	1	1	17.12	100	0	#N/A
CBU0021	Q8WUQ7	Q8WUQ7	58509	CACTIN	7|5	12	6	2	0|0	1	1	1	1	1	10.74	60	0	#N/A
CBU0021	Q8WUY1	Q8WUY1	51337	THEM6	4|2	6	3	2	0|0	1	1	1	1	1	5.47	30	0	#N/A
CBU0021	Q8WUY9	Q8WUY9	55789	DEPDC1B	4|5	9	4.5	2	0|0	1	1	1	1	1	9.06	45	0	#N/A
CBU0021	Q8WV22	Q8WV22	197370	NSMCE1	4|3	7	3.5	2	0|0	1	1	1	1	1	7.32	35	0	#N/A
CBU0021	Q8WVB6	Q8WVB6	63922	CHTF18	15|8	23	11.5	2	0|0	1	1	1	1	1	15.56	115	0	#N/A
CBU0021	Q8WVC0	Q8WVC0	123169	LEO1	4|4	8	4	2	0|0	1	1	1	1	1	9.06	40	0	#N/A
CBU0021	Q8WVC6	Q8WVC6	79877	DCAKD	2|4	6	3	2	0|0	1	1	1	1	1	5.47	30	0	#N/A
CBU0021	Q8WVK2	Q8WVK2	11017	SNRNP27	2|4	6	3	2	0|0	1	1	1	1	1	5.47	30	0	#N/A
CBU0021	Q8WVM0	Q8WVM0	51106	TFB1M	13|10	23	11.5	2	0|0	1	1	1	1	1	18.67	115	0	#N/A
CBU0021	Q8WVM8	Q8WVM8	23256	SCFD1	4|7	11	5.5	2	0|0	1	1	1	1	1	9.06	55	0	#N/A
CBU0021	Q8WVV9	Q8WVV9	92906	HNRNPLL	3|8	11	5.5	2	0|0	1	1	1	1	1	7.32	55	0	#N/A
CBU0021	Q8WVX9	Q8WVX9	84188	FAR1	13|11	24	12	2	0|0	1	1	1	1	1	20.2	120	0	#N/A
CBU0021	Q8WWC4	Q8WWC4	79568	MAIP1	2|4	6	3	2	0|0	1	1	1	1	1	5.47	30	0	#N/A
CBU0021	Q8WWK9	Q8WWK9	26586	CKAP2	5|7	12	6	2	0|0	1	1	1	1	1	10.74	60	0	#N/A
CBU0021	Q8WWM7	Q8WWM7	11273	ATXN2L	13|16	29	14.5	2	0|0	1	1	1	1	1	23.24	145	0	#N/A
CBU0021	Q8WX92	Q8WX92	25920	NELFB	6|9	15	7.5	2	0|0	1	1	1	1	1	12.38	75	0	#N/A
CBU0021	Q8WXA9	Q8WXA9	140890	SREK1	7|9	16	8	2	0|0	1	1	1	1	1	13.98	80	0	#N/A
CBU0021	Q8WXI9	Q8WXI9	57459	GATAD2B	4|6	10	5	2	1|0	1	1	1	1	1	5.17	10	0	#N/A
CBU0021	Q8WXX5	Q8WXX5	23234	DNAJC9	9|11	20	10	2	0|0	1	1	1	1	1	17.12	100	0	#N/A
CBU0021	Q8WY22	Q8WY22	140707	BRI3BP	3|5	8	4	2	0|0	1	1	1	1	1	7.32	40	0	#N/A
CBU0021	Q8WY36	Q8WY36	56987	BBX	8|7	15	7.5	2	0|0	1	1	1	1	1	13.98	75	0	#N/A
CBU0021	Q8WYA6	Q8WYA6	56259	CTNNBL1	4|5	9	4.5	2	0|0	1	1	1	1	1	9.06	45	0	#N/A
CBU0021	Q8WYQ5	Q8WYQ5	54487	DGCR8	4|5	9	4.5	2	0|0	1	1	1	1	1	9.06	45	0	#N/A
CBU0021	Q92499	Q92499	1653	DDX1	28|32	60	30	2	2|1	1	1	1	1	1	32.59	20	0	#N/A
CBU0021	Q92538	Q92538	8729	GBF1	17|14	31	15.5	2	0|0	1	1	1	1	1	24.75	155	0	#N/A
CBU0021	Q92544	Q92544	9777	TM9SF4	2|2	4	2	2	0|0	1	1	1	1	1	5.47	20	0	#N/A
CBU0021	Q92545	Q92545	23505	TMEM131	5|3	8	4	2	0|0	1	1	1	1	1	7.32	40	0	#N/A
CBU0021	Q92547	Q92547	11073	TOPBP1	6|2	8	4	2	0|0	1	1	1	1	1	5.47	40	0	#N/A
CBU0021	Q92552	Q92552	23107	MRPS27	14|19	33	16.5	2	0|0	1	1	1	1	1	24.75	165	0	#N/A
CBU0021	Q92572	Q92572	1176	AP3S1	4|3	7	3.5	2	0|0	1	1	1	1	1	7.32	35	0	#N/A
CBU0021	Q92598	Q92598	10808	HSPH1	9|11	20	10	2	1|0	1	1	1	1	1	12.41	20	0	#N/A
CBU0021	Q92600	Q92600	9125	CNOT9	5|5	10	5	2	0|0	1	1	1	1	1	10.74	50	0	#N/A
CBU0021	Q92604	Q92604	9926	LPGAT1	2|2	4	2	2	0|0	1	1	1	1	1	5.47	20	0	#N/A
CBU0021	Q92610	Q92610	9640	ZNF592	2|2	4	2	2	0|0	1	1	1	1	1	5.47	20	0	#N/A
CBU0021	Q92613	Q92613	9767	JADE3	2|3	5	2.5	2	0|0	1	1	1	1	1	5.47	25	0	#N/A
CBU0021	Q92615	Q92615	23185	LARP4B	10|11	21	10.5	2	0|0	1	1	1	1	1	18.67	105	0	#N/A
CBU0021	Q92616	Q92616	10985	GCN1	37|35	72	36	2	1|0	1	1	1	1	1	50.04	72	0	#N/A
CBU0021	Q92620	Q92620	9785	DHX38	5|6	11	5.5	2	0|0	1	1	1	1	1	10.74	55	0	#N/A
CBU0021	Q92621	Q92621	23165	NUP205	17|19	36	18	2	2|0	1	1	1	1	1	11.18	18	0	#N/A
CBU0021	Q92626	Q92626	7837	PXDN	2|3	5	2.5	2	0|0	1	1	1	1	1	5.47	25	0	#N/A
CBU0021	Q92665	Q92665	10240	MRPS31	11|14	25	12.5	2	1|0	1	1	1	1	1	15.33	25	0	#N/A
CBU0021	Q92667	Q92667	8165	AKAP1	5|9	14	7	2	0|0	1	1	1	1	1	10.74	70	0	#N/A
CBU0021	Q92729	Q92729	10076	PTPRU	3|3	6	3	2	0|0	1	1	1	1	1	7.32	30	0	#N/A
CBU0021	Q92759	Q92759	2968	GTF2H4	6|2	8	4	2	0|0	1	1	1	1	1	5.47	40	0	#N/A
CBU0021	Q92769	Q92769	3066	HDAC2	4|6	10	5	2	1|1	0.98	1	0.98	1	0.98	3.28	5	0	#N/A
CBU0021	Q92785	Q92785	5977	DPF2	3|2	5	2.5	2	0|0	1	1	1	1	1	5.47	25	0	#N/A
CBU0021	Q92797	Q92797	8189	SYMPK	14|13	27	13.5	2	0|0	1	1	1	1	1	23.24	135	0	#N/A
CBU0021	Q92830	Q92830	2648	KAT2A	2|2	4	2	2	0|0	1	1	1	1	1	5.47	20	0	#N/A
CBU0021	Q92889	Q92889	2072	ERCC4	4|3	7	3.5	2	0|0	1	1	1	1	1	7.32	35	0	#N/A
CBU0021	Q92900	Q92900	5976	UPF1	25|26	51	25.5	2	0|0	1	1	1	1	1	41.01	255	0	#N/A
CBU0021	Q92917	Q92917	27238	GPKOW	4|6	10	5	2	0|0	1	1	1	1	1	9.06	50	0	#N/A
CBU0021	Q92922	Q92922	6599	SMARCC1	5|5	10	5	2	0|0	1	1	1	1	1	10.74	50	0	#N/A
CBU0021	Q92925	Q92925	6603	SMARCD2	6|4	10	5	2	0|0	1	1	1	1	1	9.06	50	0	#N/A
CBU0021	Q92947	Q92947	2639	GCDH	7|5	12	6	2	0|0	1	1	1	1	1	10.74	60	0	#N/A
CBU0021	Q92973	Q92973	3842	TNPO1	6|7	13	6.5	2	1|0	1	1	1	1	1	8.04	13	0	#N/A
CBU0021	Q92974	Q92974	9181	ARHGEF2	23|23	46	23	2	0|0	1	1	1	1	1	38.08	230	0	#N/A
CBU0021	Q92979	Q92979	10436	EMG1	9|11	20	10	2	0|0	1	1	1	1	1	17.12	100	0	#N/A
CBU0021	Q92994	Q92994	2972	BRF1	2|2	4	2	2	0|0	1	1	1	1	1	5.47	20	0	#N/A
CBU0021	Q93008	Q93008	8239	USP9X	15|9	24	12	2	1|0	1	1	1	1	1	12.41	24	0	#N/A
CBU0021	Q93009	Q93009	7874	USP7	5|5	10	5	2	0|0	1	1	1	1	1	10.74	50	0	#N/A
CBU0021	Q93063	Q93063	2132	EXT2	2|3	5	2.5	2	0|0	1	1	1	1	1	5.47	25	0	#N/A
CBU0021	Q93074	Q93074	9968	MED12	7|8	15	7.5	2	0|0	1	1	1	1	1	13.98	75	0	#N/A
CBU0021	Q969G3	Q969G3	6605	SMARCE1	2|2	4	2	2	0|0	1	1	1	1	1	5.47	20	0	#N/A
CBU0021	Q969M3	Q969M3	81555	YIPF5	3|2	5	2.5	2	0|0	1	1	1	1	1	5.47	25	0	#N/A
CBU0021	Q969N2	Q969N2	51604	PIGT	4|3	7	3.5	2	0|0	1	1	1	1	1	7.32	35	0	#N/A
CBU0021	Q969Q0	Q969Q0	6166	RPL36AL	5|6	11	5.5	2	1|0	1	1	1	1	1	6.6	11	0	#N/A
CBU0021	Q969S3	Q969S3	90441	ZNF622	9|10	19	9.5	2	0|0	1	1	1	1	1	17.12	95	0	#N/A
CBU0021	Q969S9	Q969S9	84340	GFM2	3|5	8	4	2	0|0	1	1	1	1	1	7.32	40	0	#N/A
CBU0021	Q969V3	Q969V3	56926	NCLN	16|19	35	17.5	2	0|0	1	1	1	1	1	27.74	175	0	#N/A
CBU0021	Q969X5	Q969X5	57222	ERGIC1	4|2	6	3	2	0|0	1	1	1	1	1	5.47	30	0	#N/A
CBU0021	Q969X6	Q969X6	84916	UTP4	10|14	24	12	2	0|0	1	1	1	1	1	18.67	120	0	#N/A
CBU0021	Q969Z0	Q969Z0	9238	TBRG4	11|15	26	13	2	0|0	1	1	1	1	1	20.2	130	0	#N/A
CBU0021	Q96A33	Q96A33	57003	CCDC47	14|12	26	13	2	0|0	1	1	1	1	1	21.73	130	0	#N/A
CBU0021	Q96A35	Q96A35	79590	MRPL24	6|4	10	5	2	0|0	1	1	1	1	1	9.06	50	0	#N/A
CBU0021	Q96A65	Q96A65	60412	EXOC4	20|21	41	20.5	2	1|0	1	1	1	1	1	28.42	41	0	#N/A
CBU0021	Q96A72	Q96A72	55110	MAGOHB	12|11	23	11.5	2	0|0	1	1	1	1	1	20.2	115	0	#N/A
CBU0021	Q96AE4	Q96AE4	8880	FUBP1	3|3	6	3	2	1|0	0.98	0.98	0.98	0.98	0.98	3.77	6	0	#N/A
CBU0021	Q96AE7	Q96AE7	55761	TTC17	2|6	8	4	2	0|0	1	1	1	1	1	5.47	40	0	#N/A
CBU0021	Q96AG4	Q96AG4	55379	LRRC59	17|19	36	18	2	3|0	1	1	1	1	1	7.6	12	0	#N/A
CBU0021	Q96AQ6	Q96AQ6	57326	PBXIP1	4|4	8	4	2	0|0	1	1	1	1	1	9.06	40	0	#N/A
CBU0021	Q96AX1	Q96AX1	65082	VPS33A	6|6	12	6	2	0|0	1	1	1	1	1	12.38	60	0	#N/A
CBU0021	Q96AY4	Q96AY4	23331	TTC28	2|2	4	2	2	0|0	1	1	1	1	1	5.47	20	0	#N/A
CBU0021	Q96B26	Q96B26	11340	EXOSC8	2|5	7	3.5	2	0|0	1	1	1	1	1	5.47	35	0	#N/A
CBU0021	Q96BK5	Q96BK5	54984	PINX1	2|3	5	2.5	2	0|0	1	1	1	1	1	5.47	25	0	#N/A
CBU0021	Q96BN2	Q96BN2	117143	TADA1	3|3	6	3	2	0|0	1	1	1	1	1	7.32	30	0	#N/A
CBU0021	Q96BW9	Q96BW9	132001	TAMM41	5|6	11	5.5	2	0|0	1	1	1	1	1	10.74	55	0	#N/A
CBU0021	Q96BY7	Q96BY7	55102	ATG2B	2|2	4	2	2	0|0	1	1	1	1	1	5.47	20	0	#N/A
CBU0021	Q96C36	Q96C36	29920	PYCR2	4|4	8	4	2	0|0	1	1	1	1	1	9.06	40	0	#N/A
CBU0021	Q96C57	Q96C57	64897	C12orf43	2|3	5	2.5	2	0|0	1	1	1	1	1	5.47	25	0	#N/A
CBU0021	Q96CB9	Q96CB9	387338	NSUN4	6|2	8	4	2	0|0	1	1	1	1	1	5.47	40	0	#N/A
CBU0021	Q96CS3	Q96CS3	23197	FAF2	8|9	17	8.5	2	0|0	1	1	1	1	1	15.56	85	0	#N/A
CBU0021	Q96CS4	Q96CS4	115509	ZNF689	2|2	4	2	2	0|0	1	1	1	1	1	5.47	20	0	#N/A
CBU0021	Q96CT7	Q96CT7	115098	CCDC124	3|3	6	3	2	1|0	0.98	0.98	0.98	0.98	0.98	3.77	6	0	#N/A
CBU0021	Q96CU9	Q96CU9	55572	FOXRED1	2|2	4	2	2	0|0	1	1	1	1	1	5.47	20	0	#N/A
CBU0021	Q96CW1	Q96CW1	1173	AP2M1	5|8	13	6.5	2	0|0	1	1	1	1	1	10.74	65	0	#N/A
CBU0021	Q96D09	Q96D09	114928	GPRASP2	4|4	8	4	2	0|0	1	1	1	1	1	9.06	40	0	#N/A
CBU0021	Q96D46	Q96D46	51068	NMD3	4|2	6	3	2	0|0	1	1	1	1	1	5.47	30	0	#N/A
CBU0021	Q96D53	Q96D53	79934	COQ8B	5|5	10	5	2	0|0	1	1	1	1	1	10.74	50	0	#N/A
CBU0021	Q96DF8	Q96DF8	8220	ESS2	4|4	8	4	2	0|0	1	1	1	1	1	9.06	40	0	#N/A
CBU0021	Q96DH6	Q96DH6	124540	MSI2	2|2	4	2	2	0|0	1	1	1	1	1	5.47	20	0	#N/A
CBU0021	Q96DI7	Q96DI7	9410	SNRNP40	21|21	42	21	2	1|0	1	1	1	1	1	29.86	42	0	#N/A
CBU0021	Q96DT7	Q96DT7	65986	ZBTB10	4|5	9	4.5	2	0|0	1	1	1	1	1	9.06	45	0	#N/A
CBU0021	Q96DV4	Q96DV4	64978	MRPL38	6|8	14	7	2	0|0	1	1	1	1	1	12.38	70	0	#N/A
CBU0021	Q96DY7	Q96DY7	27085	MTBP	2|3	5	2.5	2	0|0	1	1	1	1	1	5.47	25	0	#N/A
CBU0021	Q96E22	Q96E22	116150	NUS1	3|3	6	3	2	0|0	1	1	1	1	1	7.32	30	0	#N/A
CBU0021	Q96EE3	Q96EE3	81929	SEH1L	7|8	15	7.5	2	0|0	1	1	1	1	1	13.98	75	0	#N/A
CBU0021	Q96EK4	Q96EK4	57215	THAP11	5|4	9	4.5	2	0|0	1	1	1	1	1	9.06	45	0	#N/A
CBU0021	Q96ES7	Q96ES7	112869	SGF29	2|3	5	2.5	2	0|0	1	1	1	1	1	5.47	25	0	#N/A
CBU0021	Q96EV2	Q96EV2	155435	RBM33	6|4	10	5	2	0|0	1	1	1	1	1	9.06	50	0	#N/A
CBU0021	Q96EY1	Q96EY1	9093	DNAJA3	16|17	33	16.5	2	1|0	1	1	1	1	1	22.61	33	0	#N/A
CBU0021	Q96EY4	Q96EY4	55319	TMA16	5|3	8	4	2	0|0	1	1	1	1	1	7.32	40	0	#N/A
CBU0021	Q96EY7	Q96EY7	55037	PTCD3	17|13	30	15	2	0|0	1	1	1	1	1	23.24	150	0	#N/A
CBU0021	Q96EZ8	Q96EZ8	10445	MCRS1	2|2	4	2	2	0|0	1	1	1	1	1	5.47	20	0	#N/A
CBU0021	Q96F86	Q96F86	80153	EDC3	6|9	15	7.5	2	0|0	1	1	1	1	1	12.38	75	0	#N/A
CBU0021	Q96FV9	Q96FV9	9984	THOC1	5|9	14	7	2	0|0	1	1	1	1	1	10.74	70	0	#N/A
CBU0021	Q96FW1	Q96FW1	55611	OTUB1	2|7	9	4.5	2	0|0	1	1	1	1	1	5.47	45	0	#N/A
CBU0021	Q96FX7	Q96FX7	115708	TRMT61A	3|4	7	3.5	2	0|0	1	1	1	1	1	7.32	35	0	#N/A
CBU0021	Q96G21	Q96G21	92856	IMP4	4|2	6	3	2	0|0	1	1	1	1	1	5.47	30	0	#N/A
CBU0021	Q96G23	Q96G23	29956	CERS2	2|2	4	2	2	0|0	1	1	1	1	1	5.47	20	0	#N/A
CBU0021	Q96GA3	Q96GA3	84946	LTV1	13|10	23	11.5	2	0|0	1	1	1	1	1	18.67	115	0	#N/A
CBU0021	Q96GC5	Q96GC5	51642	MRPL48	5|5	10	5	2	0|0	1	1	1	1	1	10.74	50	0	#N/A
CBU0021	Q96GD4	Q96GD4	9212	AURKB	7|10	17	8.5	2	0|0	1	1	1	1	1	13.98	85	0	#N/A
CBU0021	Q96GM8	Q96GM8	114034	TOE1	8|5	13	6.5	2	0|0	1	1	1	1	1	10.74	65	0	#N/A
CBU0021	Q96GQ7	Q96GQ7	55661	DDX27	8|13	21	10.5	2	0|0	1	1	1	1	1	15.56	105	0	#N/A
CBU0021	Q96HA7	Q96HA7	4796	TONSL	3|2	5	2.5	2	0|0	1	1	1	1	1	5.47	25	0	#N/A
CBU0021	Q96HC4	Q96HC4	10611	PDLIM5	9|5	14	7	2	2|0	0.99	1	0.99	1	0.99	3.65	7	0	#N/A
CBU0021	Q96HE7	Q96HE7	30001	ERO1A	2|2	4	2	2	0|0	1	1	1	1	1	5.47	20	0	#N/A
CBU0021	Q96HS1	Q96HS1	192111	PGAM5	18|18	36	18	2	7|2	0.99	0.99	0.99	0.99	0.99	4.77	4	0	#N/A
CBU0021	Q96HW7	Q96HW7	92105	INTS4	6|5	11	5.5	2	0|0	1	1	1	1	1	10.74	55	0	#N/A
CBU0021	Q96HY6	Q96HY6	65992	DDRGK1	3|4	7	3.5	2	0|0	1	1	1	1	1	7.32	35	0	#N/A
CBU0021	Q96I15	Q96I15	51540	SCLY	4|2	6	3	2	0|0	1	1	1	1	1	5.47	30	0	#N/A
CBU0021	Q96I25	Q96I25	84991	RBM17	14|12	26	13	2	3|2	1	1	1	1	1	8.02	5.2	0	#N/A
CBU0021	Q96I99	Q96I99	8801	SUCLG2	3|4	7	3.5	2	0|0	1	1	1	1	1	7.32	35	0	#N/A
CBU0021	Q96II8	Q96II8	84859	LRCH3	7|5	12	6	2	0|0	1	1	1	1	1	10.74	60	0	#N/A
CBU0021	Q96IJ6	Q96IJ6	29926	GMPPA	4|4	8	4	2	0|0	1	1	1	1	1	9.06	40	0	#N/A
CBU0021	Q96IU4	Q96IU4	84836	ABHD14B	5|4	9	4.5	2	0|0	1	1	1	1	1	9.06	45	0	#N/A
CBU0021	Q96IX5	Q96IX5	84833	ATP5MK	2|4	6	3	2	0|0	1	1	1	1	1	5.47	30	0	#N/A
CBU0021	Q96IZ5	Q96IZ5	55285	RBM41	3|4	7	3.5	2	0|0	1	1	1	1	1	7.32	35	0	#N/A
CBU0021	Q96IZ7	Q96IZ7	51319	RSRC1	2|3	5	2.5	2	0|0	1	1	1	1	1	5.47	25	0	#N/A
CBU0021	Q96J01	Q96J01	84321	THOC3	6|4	10	5	2	0|0	1	1	1	1	1	9.06	50	0	#N/A
CBU0021	Q96JB5	Q96JB5	80279	CDK5RAP3	9|5	14	7	2	0|0	1	1	1	1	1	10.74	70	0	#N/A
CBU0021	Q96JC1	Q96JC1	23339	VPS39	5|5	10	5	2	0|0	1	1	1	1	1	10.74	50	0	#N/A
CBU0021	Q96JG6	Q96JG6	55610	VPS50	2|3	5	2.5	2	0|0	1	1	1	1	1	5.47	25	0	#N/A
CBU0021	Q96JM7	Q96JM7	84456	L3MBTL3	3|3	6	3	2	0|0	1	1	1	1	1	7.32	30	0	#N/A
CBU0021	Q96K37	Q96K37	79939	SLC35E1	3|4	7	3.5	2	0|0	1	1	1	1	1	7.32	35	0	#N/A
CBU0021	Q96K58	Q96K58	79759	ZNF668	3|3	6	3	2	0|0	1	1	1	1	1	7.32	30	0	#N/A
CBU0021	Q96KA5	Q96KA5	81037	CLPTM1L	3|2	5	2.5	2	0|0	1	1	1	1	1	5.47	25	0	#N/A
CBU0021	Q96KC8	Q96KC8	64215	DNAJC1	6|3	9	4.5	2	0|0	1	1	1	1	1	7.32	45	0	#N/A
CBU0021	Q96KP1	Q96KP1	55770	EXOC2	13|14	27	13.5	2	0|0	1	1	1	1	1	23.24	135	0	#N/A
CBU0021	Q96KP4	Q96KP4	55748	CNDP2	4|4	8	4	2	0|0	1	1	1	1	1	9.06	40	0	#N/A
CBU0021	Q96KR1	Q96KR1	51663	ZFR	13|13	26	13	2	0|0	1	1	1	1	1	23.24	130	0	#N/A
CBU0021	Q96L58	Q96L58	126792	B3GALT6	2|5	7	3.5	2	0|0	1	1	1	1	1	5.47	35	0	#N/A
CBU0021	Q96L73	Q96L73	64324	NSD1	2|5	7	3.5	2	0|0	1	1	1	1	1	5.47	35	0	#N/A
CBU0021	Q96L91	Q96L91	57634	EP400	5|3	8	4	2	0|0	1	1	1	1	1	7.32	40	0	#N/A
CBU0021	Q96ME7	Q96ME7	84450	ZNF512	5|8	13	6.5	2	0|0	1	1	1	1	1	10.74	65	0	#N/A
CBU0021	Q96MF7	Q96MF7	286053	NSMCE2	5|5	10	5	2	0|0	1	1	1	1	1	10.74	50	0	#N/A
CBU0021	Q96MG7	Q96MG7	56160	NSMCE3	7|7	14	7	2	0|0	1	1	1	1	1	13.98	70	0	#N/A
CBU0021	Q96MU7	Q96MU7	91746	YTHDC1	3|3	6	3	2	0|0	1	1	1	1	1	7.32	30	0	#N/A
CBU0021	Q96MX6	Q96MX6	116143	DNAAF10	2|4	6	3	2	0|0	1	1	1	1	1	5.47	30	0	#N/A
CBU0021	Q96N66	Q96N66	79143	MBOAT7	4|5	9	4.5	2	0|0	1	1	1	1	1	9.06	45	0	#N/A
CBU0021	Q96N67	Q96N67	85440	DOCK7	18|17	35	17.5	2	0|0	1	1	1	1	1	29.23	175	0	#N/A
CBU0021	Q96P11	Q96P11	55695	NSUN5	10|12	22	11	2	0|0	1	1	1	1	1	18.67	110	0	#N/A
CBU0021	Q96P47	Q96P47	116988	AGAP3	7|7	14	7	2	0|0	1	1	1	1	1	13.98	70	0	#N/A
CBU0021	Q96P70	Q96P70	55705	IPO9	8|12	20	10	2	0|0	1	1	1	1	1	15.56	100	0	#N/A
CBU0021	Q96PV6	Q96PV6	114823	LENG8	11|8	19	9.5	2	0|0	1	1	1	1	1	15.56	95	0	#N/A
CBU0021	Q96PY5	Q96PY5	114793	FMNL2	5|7	12	6	2	0|0	1	1	1	1	1	10.74	60	0	#N/A
CBU0021	Q96Q15	Q96Q15	23049	SMG1	19|14	33	16.5	2	0|0	1	1	1	1	1	24.75	165	0	#N/A
CBU0021	Q96QC0	Q96QC0	5514	PPP1R10	6|8	14	7	2	1|0	1	1	1	1	1	8.04	14	0	#N/A
CBU0021	Q96QD9	Q96QD9	84248	FYTTD1	3|3	6	3	2	0|0	1	1	1	1	1	7.32	30	0	#N/A
CBU0021	Q96QE5	Q96QE5	79736	TEFM	4|5	9	4.5	2	0|0	1	1	1	1	1	9.06	45	0	#N/A
CBU0021	Q96R06	Q96R06	10615	SPAG5	4|5	9	4.5	2	0|0	1	1	1	1	1	9.06	45	0	#N/A
CBU0021	Q96RN5	Q96RN5	51586	MED15	3|3	6	3	2	0|0	1	1	1	1	1	7.32	30	0	#N/A
CBU0021	Q96RP9	Q96RP9	85476	GFM1	4|4	8	4	2	0|0	1	1	1	1	1	9.06	40	0	#N/A
CBU0021	Q96RQ1	Q96RQ1	51290	ERGIC2	4|4	8	4	2	0|0	1	1	1	1	1	9.06	40	0	#N/A
CBU0021	Q96RQ3	Q96RQ3	56922	MCCC1	17|17	34	17	2	0|0	1	1	1	1	1	29.23	170	0	#N/A
CBU0021	Q96RS0	Q96RS0	96764	TGS1	2|3	5	2.5	2	0|0	1	1	1	1	1	5.47	25	0	#N/A
CBU0021	Q96S44	Q96S44	112858	TP53RK	3|5	8	4	2	0|0	1	1	1	1	1	7.32	40	0	#N/A
CBU0021	Q96S55	Q96S55	56897	WRNIP1	7|5	12	6	2	0|0	1	1	1	1	1	10.74	60	0	#N/A
CBU0021	Q96S99	Q96S99	79156	PLEKHF1	2|2	4	2	2	0|0	1	1	1	1	1	5.47	20	0	#N/A
CBU0021	Q96SB4	Q96SB4	6732	SRPK1	13|27	40	20	2	0|0	1	1	1	1	1	23.24	200	0	#N/A
CBU0021	Q96SB8	Q96SB8	79677	SMC6	19|18	37	18.5	2	0|0	1	1	1	1	1	30.72	185	0	#N/A
CBU0021	Q96SI9	Q96SI9	55342	STRBP	4|3	7	3.5	2	0|0	1	1	1	1	1	7.32	35	0	#N/A
CBU0021	Q96SN8	Q96SN8	55755	CDK5RAP2	4|5	9	4.5	2	0|0	1	1	1	1	1	9.06	45	0	#N/A
CBU0021	Q96ST3	Q96ST3	25942	SIN3A	13|19	32	16	2	0|0	1	1	1	1	1	23.24	160	0	#N/A
CBU0021	Q96SZ6	Q96SZ6	51654	CDK5RAP1	8|2	10	5	2	0|0	1	1	1	1	1	5.47	50	0	#N/A
CBU0021	Q96T21	Q96T21	79048	SECISBP2	2|4	6	3	2	0|0	1	1	1	1	1	5.47	30	0	#N/A
CBU0021	Q96T37	Q96T37	64783	RBM15	19|24	43	21.5	2	0|0	1	1	1	1	1	32.19	215	0	#N/A
CBU0021	Q96T58	Q96T58	23013	SPEN	3|3	6	3	2	0|0	1	1	1	1	1	7.32	30	0	#N/A
CBU0021	Q96T76	Q96T76	64210	MMS19	13|13	26	13	2	0|0	1	1	1	1	1	23.24	130	0	#N/A
CBU0021	Q96T88	Q96T88	29128	UHRF1	6|7	13	6.5	2	0|0	1	1	1	1	1	12.38	65	0	#N/A
CBU0021	Q96TA2	Q96TA2	10730	YME1L1	21|25	46	23	2	0|0	1	1	1	1	1	35.14	230	0	#N/A
CBU0021	Q96TC7	Q96TC7	55177	RMDN3	2|3	5	2.5	2	0|0	1	1	1	1	1	5.47	25	0	#N/A
CBU0021	Q99459	Q99459	988	CDC5L	29|24	53	26.5	2	1|0	1	1	1	1	1	34.2	53	0	#N/A
CBU0021	Q99460	Q99460	5707	PSMD1	6|6	12	6	2	0|0	1	1	1	1	1	12.38	60	0	#N/A
CBU0021	Q99496	Q99496	6045	RNF2	6|6	12	6	2	2|0	0.99	0.99	0.99	0.99	0.99	4.33	6	0	#N/A
CBU0021	Q99536	Q99536	10493	VAT1	4|4	8	4	2	0|0	1	1	1	1	1	9.06	40	0	#N/A
CBU0021	Q99547	Q99547	10200	MPHOSPH6	3|4	7	3.5	2	0|0	1	1	1	1	1	7.32	35	0	#N/A
CBU0021	Q99567	Q99567	4927	NUP88	2|4	6	3	2	0|0	1	1	1	1	1	5.47	30	0	#N/A
CBU0021	Q99569	Q99569	8502	PKP4	5|7	12	6	2	0|0	1	1	1	1	1	10.74	60	0	#N/A
CBU0021	Q99570	Q99570	30849	PIK3R4	8|9	17	8.5	2	0|0	1	1	1	1	1	15.56	85	0	#N/A
CBU0021	Q99575	Q99575	10940	POP1	12|12	24	12	2	0|0	1	1	1	1	1	21.73	120	0	#N/A
CBU0021	Q99595	Q99595	10440	TIMM17A	5|2	7	3.5	2	0|0	1	1	1	1	1	5.47	35	0	#N/A
CBU0021	Q99613	Q99613	8663	EIF3C	4|3	7	3.5	2	1|1	0.93	0.96	0.93	0.96	0.93	2.08	3.5	0	#N/A
CBU0021	Q99640	Q99640	9088	PKMYT1	2|2	4	2	2	0|0	1	1	1	1	1	5.47	20	0	#N/A
CBU0021	Q99661	Q99661	11004	KIF2C	6|3	9	4.5	2	0|0	1	1	1	1	1	7.32	45	0	#N/A
CBU0021	Q99700	Q99700	6311	ATXN2	3|3	6	3	2	0|0	1	1	1	1	1	7.32	30	0	#N/A
CBU0021	Q99717	Q99717	4090	SMAD5	2|3	5	2.5	2	0|0	1	1	1	1	1	5.47	25	0	#N/A
CBU0021	Q99733	Q99733	4676	NAP1L4	3|3	6	3	2	1|0	0.98	0.98	0.98	0.98	0.98	3.77	6	0	#N/A
CBU0021	Q99755	Q99755	8394	PIP5K1A	4|8	12	6	2	2|1	0.92	1	0.92	1	0.92	1.73	4	0	#N/A
CBU0021	Q99848	Q99848	10969	EBNA1BP2	17|14	31	15.5	2	5|1	1	1	1	1	1	4.99	5.17	0	#N/A
CBU0021	Q99956	Q99956	1852	DUSP9	6|2	8	4	2	0|0	1	1	1	1	1	5.47	40	0	#N/A
CBU0021	Q99959	Q99959	5318	PKP2	2|2	4	2	2	0|0	1	1	1	1	1	5.47	20	0	#N/A
CBU0021	Q99996	Q99996	10142	AKAP9	5|6	11	5.5	2	0|0	1	1	1	1	1	10.74	55	0	#N/A
CBU0021	Q9BPW8	Q9BPW8	8508	NIPSNAP1	10|12	22	11	2	0|0	1	1	1	1	1	18.67	110	0	#N/A
CBU0021	Q9BPX3	Q9BPX3	64151	NCAPG	15|16	31	15.5	2	0|0	1	1	1	1	1	26.25	155	0	#N/A
CBU0021	Q9BPX6	Q9BPX6	10367	MICU1	3|5	8	4	2	0|0	1	1	1	1	1	7.32	40	0	#N/A
CBU0021	Q9BQ39	Q9BQ39	79009	DDX50	23|26	49	24.5	2	2|1	1	1	1	1	1	25.75	16.33	0	#N/A
CBU0021	Q9BQ52	Q9BQ52	60528	ELAC2	7|4	11	5.5	2	0|0	1	1	1	1	1	9.06	55	0	#N/A
CBU0021	Q9BQ61	Q9BQ61	79002	TRIR	2|3	5	2.5	2	0|0	1	1	1	1	1	5.47	25	0	#N/A
CBU0021	Q9BQ67	Q9BQ67	83743	GRWD1	12|21	33	16.5	2	0|0	1	1	1	1	1	21.73	165	0	#N/A
CBU0021	Q9BQ70	Q9BQ70	22980	TCF25	9|9	18	9	2	0|0	1	1	1	1	1	17.12	90	0	#N/A
CBU0021	Q9BQ75	Q9BQ75	84319	CMSS1	3|8	11	5.5	2	0|0	1	1	1	1	1	7.32	55	0	#N/A
CBU0021	Q9BQ95	Q9BQ95	51295	ECSIT	4|7	11	5.5	2	0|0	1	1	1	1	1	9.06	55	0	#N/A
CBU0021	Q9BQG0	Q9BQG0	10514	MYBBP1A	69|71	140	70	2	1|1	1	1	1	1	1	93.86	70	0	#N/A
CBU0021	Q9BRD0	Q9BRD0	84811	BUD13	7|7	14	7	2	0|0	1	1	1	1	1	13.98	70	0	#N/A
CBU0021	Q9BRJ6	Q9BRJ6	84310	C7orf50	10|15	25	12.5	2	0|0	1	1	1	1	1	18.67	125	0	#N/A
CBU0021	Q9BRK5	Q9BRK5	51150	SDF4	4|8	12	6	2	0|0	1	1	1	1	1	9.06	60	0	#N/A
CBU0021	Q9BRR8	Q9BRR8	55094	GPATCH1	2|2	4	2	2	0|0	1	1	1	1	1	5.47	20	0	#N/A
CBU0021	Q9BRT6	Q9BRT6	84298	LLPH	3|2	5	2.5	2	1|0	0.95	0.98	0.95	0.98	0.95	2.43	5	0	#N/A
CBU0021	Q9BRT8	Q9BRT8	55871	CBWD1	3|4	7	3.5	2	0|0	1	1	1	1	1	7.32	35	0	#N/A
CBU0021	Q9BRX2	Q9BRX2	53918	PELO	7|6	13	6.5	2	0|0	1	1	1	1	1	12.38	65	0	#N/A
CBU0021	Q9BRZ2	Q9BRZ2	81844	TRIM56	2|3	5	2.5	2	0|0	1	1	1	1	1	5.47	25	0	#N/A
CBU0021	Q9BSC4	Q9BSC4	79954	NOL10	4|5	9	4.5	2	0|0	1	1	1	1	1	9.06	45	0	#N/A
CBU0021	Q9BSD7	Q9BSD7	84284	NTPCR	9|10	19	9.5	2	0|0	1	1	1	1	1	17.12	95	0	#N/A
CBU0021	Q9BSF4	Q9BSF4	90580	TIMM29	4|2	6	3	2	0|0	1	1	1	1	1	5.47	30	0	#N/A
CBU0021	Q9BSJ2	Q9BSJ2	10844	TUBGCP2	18|12	30	15	2	0|0	1	1	1	1	1	21.73	150	0	#N/A
CBU0021	Q9BSJ8	Q9BSJ8	23344	ESYT1	8|11	19	9.5	2	0|0	1	1	1	1	1	15.56	95	0	#N/A
CBU0021	Q9BSK2	Q9BSK2	84275	SLC25A33	2|2	4	2	2	0|0	1	1	1	1	1	5.47	20	0	#N/A
CBU0021	Q9BST9	Q9BST9	6242	RTKN	4|3	7	3.5	2	0|0	1	1	1	1	1	7.32	35	0	#N/A
CBU0021	Q9BSV6	Q9BSV6	79042	TSEN34	3|3	6	3	2	0|0	1	1	1	1	1	7.32	30	0	#N/A
CBU0021	Q9BT17	Q9BT17	92170	MTG1	5|4	9	4.5	2	0|0	1	1	1	1	1	9.06	45	0	#N/A
CBU0021	Q9BT22	Q9BT22	56052	ALG1	3|3	6	3	2	0|0	1	1	1	1	1	7.32	30	0	#N/A
CBU0021	Q9BT25	Q9BT25	93323	HAUS8	3|5	8	4	2	0|0	1	1	1	1	1	7.32	40	0	#N/A
CBU0021	Q9BTC0	Q9BTC0	11083	DIDO1	4|3	7	3.5	2	0|0	1	1	1	1	1	7.32	35	0	#N/A
CBU0021	Q9BTD8	Q9BTD8	79171	RBM42	6|7	13	6.5	2	0|0	1	1	1	1	1	12.38	65	0	#N/A
CBU0021	Q9BTE7	Q9BTE7	84259	DCUN1D5	6|5	11	5.5	2	0|0	1	1	1	1	1	10.74	55	0	#N/A
CBU0021	Q9BTT4	Q9BTT4	84246	MED10	2|5	7	3.5	2	0|0	1	1	1	1	1	5.47	35	0	#N/A
CBU0021	Q9BTT6	Q9BTT6	55227	LRRC1	2|2	4	2	2	0|0	1	1	1	1	1	5.47	20	0	#N/A
CBU0021	Q9BTW9	Q9BTW9	6904	TBCD	7|12	19	9.5	2	1|0	1	1	1	1	1	9.49	19	0	#N/A
CBU0021	Q9BTX1	Q9BTX1	55706	NDC1	3|6	9	4.5	2	0|0	1	1	1	1	1	7.32	45	0	#N/A
CBU0021	Q9BTY2	Q9BTY2	2519	FUCA2	2|2	4	2	2	0|0	1	1	1	1	1	5.47	20	0	#N/A
CBU0021	Q9BTY7	Q9BTY7	51236	HGH1	2|2	4	2	2	0|0	1	1	1	1	1	5.47	20	0	#N/A
CBU0021	Q9BU23	Q9BU23	91289	LMF2	4|5	9	4.5	2	0|0	1	1	1	1	1	9.06	45	0	#N/A
CBU0021	Q9BU61	Q9BU61	25915	NDUFAF3	3|2	5	2.5	2	0|0	1	1	1	1	1	5.47	25	0	#N/A
CBU0021	Q9BU76	Q9BU76	79169	C1orf35	7|3	10	5	2	0|0	1	1	1	1	1	7.32	50	0	#N/A
CBU0021	Q9BUB7	Q9BUB7	54968	TMEM70	3|2	5	2.5	2	0|0	1	1	1	1	1	5.47	25	0	#N/A
CBU0021	Q9BUJ2	Q9BUJ2	11100	HNRNPUL1	9|11	20	10	2	0|0	1	1	1	1	1	17.12	100	0	#N/A
CBU0021	Q9BUL5	Q9BUL5	79142	PHF23	3|3	6	3	2	0|0	1	1	1	1	1	7.32	30	0	#N/A
CBU0021	Q9BUL8	Q9BUL8	11235	PDCD10	2|5	7	3.5	2	0|0	1	1	1	1	1	5.47	35	0	#N/A
CBU0021	Q9BUN8	Q9BUN8	79139	DERL1	4|4	8	4	2	0|0	1	1	1	1	1	9.06	40	0	#N/A
CBU0021	Q9BUQ8	Q9BUQ8	9416	DDX23	19|21	40	20	2	0|0	1	1	1	1	1	32.19	200	0	#N/A
CBU0021	Q9BV20	Q9BV20	84245	MRI1	5|6	11	5.5	2	0|0	1	1	1	1	1	10.74	55	0	#N/A
CBU0021	Q9BV38	Q9BV38	57418	WDR18	7|9	16	8	2	0|0	1	1	1	1	1	13.98	80	0	#N/A
CBU0021	Q9BVC5	Q9BVC5	79074	C2orf49	4|2	6	3	2	0|0	1	1	1	1	1	5.47	30	0	#N/A
CBU0021	Q9BVI4	Q9BVI4	79050	NOC4L	21|25	46	23	2	0|0	1	1	1	1	1	35.14	230	0	#N/A
CBU0021	Q9BVJ6	Q9BVJ6	10813	UTP14A	4|3	7	3.5	2	0|0	1	1	1	1	1	7.32	35	0	#N/A
CBU0021	Q9BVP2	Q9BVP2	26354	GNL3	21|32	53	26.5	2	1|0	1	1	1	1	1	29.86	53	0	#N/A
CBU0021	Q9BVQ7	Q9BVQ7	79029	SPATA5L1	10|11	21	10.5	2	0|0	1	1	1	1	1	18.67	105	0	#N/A
CBU0021	Q9BVS4	Q9BVS4	55781	RIOK2	7|13	20	10	2	0|0	1	1	1	1	1	13.98	100	0	#N/A
CBU0021	Q9BW19	Q9BW19	3833	KIFC1	14|13	27	13.5	2	1|0	1	1	1	1	1	18.24	27	0	#N/A
CBU0021	Q9BW27	Q9BW27	79902	NUP85	4|11	15	7.5	2	0|0	1	1	1	1	1	9.06	75	0	#N/A
CBU0021	Q9BW61	Q9BW61	79016	DDA1	2|2	4	2	2	0|0	1	1	1	1	1	5.47	20	0	#N/A
CBU0021	Q9BW66	Q9BW66	51550	CINP	3|3	6	3	2	0|0	1	1	1	1	1	7.32	30	0	#N/A
CBU0021	Q9BW71	Q9BW71	8479	HIRIP3	4|6	10	5	2	0|0	1	1	1	1	1	9.06	50	0	#N/A
CBU0021	Q9BW83	Q9BW83	11020	IFT27	2|3	5	2.5	2	0|0	1	1	1	1	1	5.47	25	0	#N/A
CBU0021	Q9BW92	Q9BW92	80222	TARS2	14|16	30	15	2	0|0	1	1	1	1	1	24.75	150	0	#N/A
CBU0021	Q9BWD1	Q9BWD1	39	ACAT2	4|2	6	3	2	0|0	1	1	1	1	1	5.47	30	0	#N/A
CBU0021	Q9BWE0	Q9BWE0	29803	REPIN1	4|3	7	3.5	2	0|0	1	1	1	1	1	7.32	35	0	#N/A
CBU0021	Q9BWF3	Q9BWF3	5936	RBM4	7|6	13	6.5	2	0|0	1	1	1	1	1	12.38	65	0	#N/A
CBU0021	Q9BWH6	Q9BWH6	26015	RPAP1	4|5	9	4.5	2	0|0	1	1	1	1	1	9.06	45	0	#N/A
CBU0021	Q9BWT3	Q9BWT3	64895	PAPOLG	4|2	6	3	2	0|0	1	1	1	1	1	5.47	30	0	#N/A
CBU0021	Q9BX10	Q9BX10	54676	GTPBP2	7|5	12	6	2	0|0	1	1	1	1	1	10.74	60	0	#N/A
CBU0021	Q9BX40	Q9BX40	149986	LSM14B	13|10	23	11.5	2	0|0	1	1	1	1	1	18.67	115	0	#N/A
CBU0021	Q9BX63	Q9BX63	83990	BRIP1	4|3	7	3.5	2	0|0	1	1	1	1	1	7.32	35	0	#N/A
CBU0021	Q9BX95	Q9BX95	81537	SGPP1	3|2	5	2.5	2	0|0	1	1	1	1	1	5.47	25	0	#N/A
CBU0021	Q9BXF6	Q9BXF6	26056	RAB11FIP5	2|2	4	2	2	0|0	1	1	1	1	1	5.47	20	0	#N/A
CBU0021	Q9BXP5	Q9BXP5	51593	SRRT	4|7	11	5.5	2	1|0	1	1	1	1	1	5.17	11	0	#N/A
CBU0021	Q9BXS6	Q9BXS6	51203	NUSAP1	2|3	5	2.5	2	0|0	1	1	1	1	1	5.47	25	0	#N/A
CBU0021	Q9BXW7	Q9BXW7	27440	HDHD5	14|12	26	13	2	0|0	1	1	1	1	1	21.73	130	0	#N/A
CBU0021	Q9BXW9	Q9BXW9	2177	FANCD2	5|9	14	7	2	0|0	1	1	1	1	1	10.74	70	0	#N/A
CBU0021	Q9BY12	Q9BY12	49855	SCAPER	3|3	6	3	2	0|0	1	1	1	1	1	7.32	30	0	#N/A
CBU0021	Q9BY44	Q9BY44	83939	EIF2A	5|4	9	4.5	2	0|0	1	1	1	1	1	9.06	45	0	#N/A
CBU0021	Q9BY50	Q9BY50	90701	SEC11C	2|4	6	3	2	0|0	1	1	1	1	1	5.47	30	0	#N/A
CBU0021	Q9BY77	Q9BY77	84271	POLDIP3	9|11	20	10	2	3|2	1	1	1	1	1	4.7	4	0	#N/A
CBU0021	Q9BYD2	Q9BYD2	65005	MRPL9	8|7	15	7.5	2	0|0	1	1	1	1	1	13.98	75	0	#N/A
CBU0021	Q9BYD3	Q9BYD3	51073	MRPL4	9|10	19	9.5	2	1|0	1	1	1	1	1	12.41	19	0	#N/A
CBU0021	Q9BYG3	Q9BYG3	84365	NIFK	15|14	29	14.5	2	0|0	1	1	1	1	1	24.75	145	0	#N/A
CBU0021	Q9BYJ9	Q9BYJ9	54915	YTHDF1	5|6	11	5.5	2	0|0	1	1	1	1	1	10.74	55	0	#N/A
CBU0021	Q9BYK8	Q9BYK8	85441	HELZ2	4|4	8	4	2	0|0	1	1	1	1	1	9.06	40	0	#N/A
CBU0021	Q9BYN8	Q9BYN8	64949	MRPS26	5|5	10	5	2	1|0	1	1	1	1	1	6.6	10	0	#N/A
CBU0021	Q9BYW2	Q9BYW2	29072	SETD2	7|2	9	4.5	2	0|0	1	1	1	1	1	5.47	45	0	#N/A
CBU0021	Q9BZE1	Q9BZE1	51253	MRPL37	2|5	7	3.5	2	0|0	1	1	1	1	1	5.47	35	0	#N/A
CBU0021	Q9BZE4	Q9BZE4	23560	GTPBP4	35|42	77	38.5	2	0|0	1	1	1	1	1	55.52	385	0	#N/A
CBU0021	Q9BZF1	Q9BZF1	114882	OSBPL8	9|13	22	11	2	0|0	1	1	1	1	1	17.12	110	0	#N/A
CBU0021	Q9BZH6	Q9BZH6	55717	WDR11	15|9	24	12	2	0|0	1	1	1	1	1	17.12	120	0	#N/A
CBU0021	Q9BZI7	Q9BZI7	65109	UPF3B	10|10	20	10	2	0|0	1	1	1	1	1	18.67	100	0	#N/A
CBU0021	Q9BZJ0	Q9BZJ0	51340	CRNKL1	6|4	10	5	2	0|0	1	1	1	1	1	9.06	50	0	#N/A
CBU0021	Q9BZK7	Q9BZK7	79718	TBL1XR1	3|2	5	2.5	2	0|0	1	1	1	1	1	5.47	25	0	#N/A
CBU0021	Q9BZL6	Q9BZL6	25865	PRKD2	4|7	11	5.5	2	0|0	1	1	1	1	1	9.06	55	0	#N/A
CBU0021	Q9BZX2	Q9BZX2	7371	UCK2	5|4	9	4.5	2	0|0	1	1	1	1	1	9.06	45	0	#N/A
CBU0021	Q9C037	Q9C037	89122	TRIM4	2|4	6	3	2	0|0	1	1	1	1	1	5.47	30	0	#N/A
CBU0021	Q9C0B0	Q9C0B0	85451	UNK	2|2	4	2	2	0|0	1	1	1	1	1	5.47	20	0	#N/A
CBU0021	Q9C0D5	Q9C0D5	85461	TANC1	6|5	11	5.5	2	0|0	1	1	1	1	1	10.74	55	0	#N/A
CBU0021	Q9C0E2	Q9C0E2	64328	XPO4	5|4	9	4.5	2	0|0	1	1	1	1	1	9.06	45	0	#N/A
CBU0021	Q9C0J8	Q9C0J8	55339	WDR33	13|15	28	14	2	0|0	1	1	1	1	1	23.24	140	0	#N/A
CBU0021	Q9GZL7	Q9GZL7	55759	WDR12	13|8	21	10.5	2	0|0	1	1	1	1	1	15.56	105	0	#N/A
CBU0021	Q9GZP9	Q9GZP9	51009	DERL2	2|2	4	2	2	0|0	1	1	1	1	1	5.47	20	0	#N/A
CBU0021	Q9GZR2	Q9GZR2	57109	REXO4	8|4	12	6	2	0|0	1	1	1	1	1	9.06	60	0	#N/A
CBU0021	Q9GZR7	Q9GZR7	57062	DDX24	30|29	59	29.5	2	0|0	1	1	1	1	1	46.83	295	0	#N/A
CBU0021	Q9GZS1	Q9GZS1	64425	POLR1E	6|6	12	6	2	0|0	1	1	1	1	1	12.38	60	0	#N/A
CBU0021	Q9GZS3	Q9GZS3	80349	WDR61	3|7	10	5	2	0|0	1	1	1	1	1	7.32	50	0	#N/A
CBU0021	Q9GZZ9	Q9GZZ9	79876	UBA5	6|3	9	4.5	2	0|0	1	1	1	1	1	7.32	45	0	#N/A
CBU0021	Q9H000	Q9H000	23609	MKRN2	4|5	9	4.5	2	0|0	1	1	1	1	1	9.06	45	0	#N/A
CBU0021	Q9H078	Q9H078	81570	CLPB	7|12	19	9.5	2	0|0	1	1	1	1	1	13.98	95	0	#N/A
CBU0021	Q9H089	Q9H089	55341	LSG1	10|10	20	10	2	0|0	1	1	1	1	1	18.67	100	0	#N/A
CBU0021	Q9H0A0	Q9H0A0	55226	NAT10	46|38	84	42	2	0|0	1	1	1	1	1	59.85	420	0	#N/A
CBU0021	Q9H0D6	Q9H0D6	22803	XRN2	16|17	33	16.5	2	2|1	1	1	1	1	1	16.37	11	0	#N/A
CBU0021	Q9H0H0	Q9H0H0	57508	INTS2	3|5	8	4	2	0|0	1	1	1	1	1	7.32	40	0	#N/A
CBU0021	Q9H0H5	Q9H0H5	29127	RACGAP1	10|13	23	11.5	2	0|0	1	1	1	1	1	18.67	115	0	#N/A
CBU0021	Q9H0S4	Q9H0S4	51202	DDX47	12|17	29	14.5	2	0|0	1	1	1	1	1	21.73	145	0	#N/A
CBU0021	Q9H0U3	Q9H0U3	84061	MAGT1	9|5	14	7	2	0|0	1	1	1	1	1	10.74	70	0	#N/A
CBU0021	Q9H0U4	Q9H0U4	81876	RAB1B	9|8	17	8.5	2	0|0	1	1	1	1	1	15.56	85	0	#N/A
CBU0021	Q9H0U9	Q9H0U9	7259	TSPYL1	7|4	11	5.5	2	0|0	1	1	1	1	1	9.06	55	0	#N/A
CBU0021	Q9H0W5	Q9H0W5	83987	CCDC8	10|12	22	11	2	0|0	1	1	1	1	1	18.67	110	0	#N/A
CBU0021	Q9H0W8	Q9H0W8	56006	SMG9	3|3	6	3	2	0|0	1	1	1	1	1	7.32	30	0	#N/A
CBU0021	Q9H1A4	Q9H1A4	64682	ANAPC1	5|4	9	4.5	2	0|0	1	1	1	1	1	9.06	45	0	#N/A
CBU0021	Q9H1I8	Q9H1I8	84164	ASCC2	8|10	18	9	2	0|0	1	1	1	1	1	15.56	90	0	#N/A
CBU0021	Q9H204	Q9H204	80306	MED28	2|3	5	2.5	2	0|0	1	1	1	1	1	5.47	25	0	#N/A
CBU0021	Q9H223	Q9H223	30844	EHD4	7|7	14	7	2	0|0	1	1	1	1	1	13.98	70	0	#N/A
CBU0021	Q9H269	Q9H269	64601	VPS16	2|6	8	4	2	0|0	1	1	1	1	1	5.47	40	0	#N/A
CBU0021	Q9H2D1	Q9H2D1	81034	SLC25A32	6|4	10	5	2	0|0	1	1	1	1	1	9.06	50	0	#N/A
CBU0021	Q9H2G4	Q9H2G4	64061	TSPYL2	2|5	7	3.5	2	0|0	1	1	1	1	1	5.47	35	0	#N/A
CBU0021	Q9H2M9	Q9H2M9	25782	RAB3GAP2	5|4	9	4.5	2	0|0	1	1	1	1	1	9.06	45	0	#N/A
CBU0021	Q9H2P0	Q9H2P0	23394	ADNP	2|3	5	2.5	2	0|0	1	1	1	1	1	5.47	25	0	#N/A
CBU0021	Q9H2U1	Q9H2U1	170506	DHX36	11|11	22	11	2	0|0	1	1	1	1	1	20.2	110	0	#N/A
CBU0021	Q9H2V7	Q9H2V7	83985	SPNS1	4|6	10	5	2	0|0	1	1	1	1	1	9.06	50	0	#N/A
CBU0021	Q9H2W6	Q9H2W6	26589	MRPL46	7|7	14	7	2	0|0	1	1	1	1	1	13.98	70	0	#N/A
CBU0021	Q9H300	Q9H300	55486	PARL	3|5	8	4	2	0|0	1	1	1	1	1	7.32	40	0	#N/A
CBU0021	Q9H307	Q9H307	5411	PNN	20|23	43	21.5	2	0|0	1	1	1	1	1	33.67	215	0	#N/A
CBU0021	Q9H329	Q9H329	54566	EPB41L4B	5|2	7	3.5	2	0|0	1	1	1	1	1	5.47	35	0	#N/A
CBU0021	Q9H3P2	Q9H3P2	7469	NELFA	4|4	8	4	2	0|0	1	1	1	1	1	9.06	40	0	#N/A
CBU0021	Q9H3U1	Q9H3U1	55898	UNC45A	13|13	26	13	2	0|0	1	1	1	1	1	23.24	130	0	#N/A
CBU0021	Q9H490	Q9H490	128869	PIGU	3|2	5	2.5	2	0|0	1	1	1	1	1	5.47	25	0	#N/A
CBU0021	Q9H4A4	Q9H4A4	6051	RNPEP	2|2	4	2	2	0|0	1	1	1	1	1	5.47	20	0	#N/A
CBU0021	Q9H4H8	Q9H4H8	81610	FAM83D	2|3	5	2.5	2	0|0	1	1	1	1	1	5.47	25	0	#N/A
CBU0021	Q9H4L4	Q9H4L4	26168	SENP3	7|14	21	10.5	2	0|0	1	1	1	1	1	13.98	105	0	#N/A
CBU0021	Q9H4L5	Q9H4L5	26031	OSBPL3	10|12	22	11	2	0|0	1	1	1	1	1	18.67	110	0	#N/A
CBU0021	Q9H4L7	Q9H4L7	56916	SMARCAD1	8|10	18	9	2	0|0	1	1	1	1	1	15.56	90	0	#N/A
CBU0021	Q9H501	Q9H501	51575	ESF1	6|6	12	6	2	0|0	1	1	1	1	1	12.38	60	0	#N/A
CBU0021	Q9H553	Q9H553	85365	ALG2	6|4	10	5	2	0|0	1	1	1	1	1	9.06	50	0	#N/A
CBU0021	Q9H583	Q9H583	55127	HEATR1	13|13	26	13	2	0|0	1	1	1	1	1	23.24	130	0	#N/A
CBU0021	Q9H5H4	Q9H5H4	79724	ZNF768	2|2	4	2	2	0|0	1	1	1	1	1	5.47	20	0	#N/A
CBU0021	Q9H5Q4	Q9H5Q4	64216	TFB2M	7|5	12	6	2	0|0	1	1	1	1	1	10.74	60	0	#N/A
CBU0021	Q9H6D7	Q9H6D7	54930	HAUS4	2|2	4	2	2	0|0	1	1	1	1	1	5.47	20	0	#N/A
CBU0021	Q9H6F5	Q9H6F5	79080	CCDC86	5|3	8	4	2	1|1	0.94	0.99	0.94	0.99	0.94	2.08	4	0	#N/A
CBU0021	Q9H6R0	Q9H6R0	56919	DHX33	9|9	18	9	2	0|0	1	1	1	1	1	17.12	90	0	#N/A
CBU0021	Q9H6R4	Q9H6R4	65083	NOL6	2|3	5	2.5	2	0|0	1	1	1	1	1	5.47	25	0	#N/A
CBU0021	Q9H6S0	Q9H6S0	64848	YTHDC2	32|34	66	33	2	0|0	1	1	1	1	1	51.18	330	0	#N/A
CBU0021	Q9H6T3	Q9H6T3	79657	RPAP3	3|4	7	3.5	2	0|0	1	1	1	1	1	7.32	35	0	#N/A
CBU0021	Q9H7B2	Q9H7B2	84154	RPF2	8|8	16	8	2	0|0	1	1	1	1	1	15.56	80	0	#N/A
CBU0021	Q9H7B4	Q9H7B4	64754	SMYD3	5|4	9	4.5	2	0|0	1	1	1	1	1	9.06	45	0	#N/A
CBU0021	Q9H7E2	Q9H7E2	81550	TDRD3	2|2	4	2	2	0|0	1	1	1	1	1	5.47	20	0	#N/A
CBU0021	Q9H7E9	Q9H7E9	65265	C8orf33	5|5	10	5	2	0|0	1	1	1	1	1	10.74	50	0	#N/A
CBU0021	Q9H7H0	Q9H7H0	64745	METTL17	5|3	8	4	2	0|0	1	1	1	1	1	7.32	40	0	#N/A
CBU0021	Q9H7L9	Q9H7L9	64426	SUDS3	3|2	5	2.5	2	0|0	1	1	1	1	1	5.47	25	0	#N/A
CBU0021	Q9H7N4	Q9H7N4	58506	SCAF1	9|9	18	9	2	1|0	1	1	1	1	1	12.41	18	0	#N/A
CBU0021	Q9H7Z3	Q9H7Z3	55051	NRDE2	11|10	21	10.5	2	0|0	1	1	1	1	1	18.67	105	0	#N/A
CBU0021	Q9H840	Q9H840	79760	GEMIN7	2|4	6	3	2	0|0	1	1	1	1	1	5.47	30	0	#N/A
CBU0021	Q9H845	Q9H845	28976	ACAD9	4|4	8	4	2	0|0	1	1	1	1	1	9.06	40	0	#N/A
CBU0021	Q9H857	Q9H857	64943	NT5DC2	10|10	20	10	2	0|0	1	1	1	1	1	18.67	100	0	#N/A
CBU0021	Q9H8H0	Q9H8H0	25926	NOL11	11|7	18	9	2	0|0	1	1	1	1	1	13.98	90	0	#N/A
CBU0021	Q9H8H2	Q9H8H2	64794	DDX31	5|9	14	7	2	0|0	1	1	1	1	1	10.74	70	0	#N/A
CBU0021	Q9H8M2	Q9H8M2	65980	BRD9	2|3	5	2.5	2	0|0	1	1	1	1	1	5.47	25	0	#N/A
CBU0021	Q9H8V3	Q9H8V3	1894	ECT2	7|5	12	6	2	0|0	1	1	1	1	1	10.74	60	0	#N/A
CBU0021	Q9H8Y5	Q9H8Y5	55139	ANKZF1	16|11	27	13.5	2	0|0	1	1	1	1	1	20.2	135	0	#N/A
CBU0021	Q9H936	Q9H936	79751	SLC25A22	6|6	12	6	2	0|0	1	1	1	1	1	12.38	60	0	#N/A
CBU0021	Q9H9A5	Q9H9A5	25904	CNOT10	3|4	7	3.5	2	0|0	1	1	1	1	1	7.32	35	0	#N/A
CBU0021	Q9H9B4	Q9H9B4	94081	SFXN1	18|19	37	18.5	2	1|0	1	1	1	1	1	25.52	37	0	#N/A
CBU0021	Q9H9E3	Q9H9E3	25839	COG4	3|2	5	2.5	2	0|0	1	1	1	1	1	5.47	25	0	#N/A
CBU0021	Q9H9J2	Q9H9J2	65080	MRPL44	3|5	8	4	2	0|0	1	1	1	1	1	7.32	40	0	#N/A
CBU0021	Q9H9L3	Q9H9L3	81875	ISG20L2	6|9	15	7.5	2	0|0	1	1	1	1	1	12.38	75	0	#N/A
CBU0021	Q9H9P8	Q9H9P8	79944	L2HGDH	5|6	11	5.5	2	0|0	1	1	1	1	1	10.74	55	0	#N/A
CBU0021	Q9H9T3	Q9H9T3	55140	ELP3	5|4	9	4.5	2	0|0	1	1	1	1	1	9.06	45	0	#N/A
CBU0021	Q9H9Y6	Q9H9Y6	84172	POLR1B	9|12	21	10.5	2	0|0	1	1	1	1	1	17.12	105	0	#N/A
CBU0021	Q9HA64	Q9HA64	79672	FN3KRP	3|2	5	2.5	2	0|0	1	1	1	1	1	5.47	25	0	#N/A
CBU0021	Q9HAF1	Q9HAF1	64769	MEAF6	2|3	5	2.5	2	0|0	1	1	1	1	1	5.47	25	0	#N/A
CBU0021	Q9HAH7	Q9HAH7	64319	FBRS	4|4	8	4	2	0|0	1	1	1	1	1	9.06	40	0	#N/A
CBU0021	Q9HAN9	Q9HAN9	64802	NMNAT1	4|8	12	6	2	0|0	1	1	1	1	1	9.06	60	0	#N/A
CBU0021	Q9HAU0	Q9HAU0	54477	PLEKHA5	2|5	7	3.5	2	0|0	1	1	1	1	1	5.47	35	0	#N/A
CBU0021	Q9HAV4	Q9HAV4	57510	XPO5	18|17	35	17.5	2	0|0	1	1	1	1	1	29.23	175	0	#N/A
CBU0021	Q9HBE1	Q9HBE1	23598	PATZ1	6|4	10	5	2	0|0	1	1	1	1	1	9.06	50	0	#N/A
CBU0021	Q9HC07	Q9HC07	55858	TMEM165	3|2	5	2.5	2	0|0	1	1	1	1	1	5.47	25	0	#N/A
CBU0021	Q9HC21	Q9HC21	60386	SLC25A19	3|2	5	2.5	2	0|0	1	1	1	1	1	5.47	25	0	#N/A
CBU0021	Q9HC36	Q9HC36	55178	MRM3	5|7	12	6	2	0|0	1	1	1	1	1	10.74	60	0	#N/A
CBU0021	Q9HCC0	Q9HCC0	64087	MCCC2	35|38	73	36.5	2	0|0	1	1	1	1	1	55.52	365	0	#N/A
CBU0021	Q9HCG8	Q9HCG8	57703	CWC22	18|14	32	16	2	0|0	1	1	1	1	1	24.75	160	0	#N/A
CBU0021	Q9HCK8	Q9HCK8	57680	CHD8	11|18	29	14.5	2	0|0	1	1	1	1	1	20.2	145	0	#N/A
CBU0021	Q9HCL2	Q9HCL2	57678	GPAM	6|7	13	6.5	2	0|0	1	1	1	1	1	12.38	65	0	#N/A
CBU0021	Q9HCM4	Q9HCM4	57669	EPB41L5	5|7	12	6	2	0|0	1	1	1	1	1	10.74	60	0	#N/A
CBU0021	Q9HCS7	Q9HCS7	56949	XAB2	7|7	14	7	2	0|0	1	1	1	1	1	13.98	70	0	#N/A
CBU0021	Q9HCU5	Q9HCU5	10113	PREB	14|16	30	15	2	0|0	1	1	1	1	1	24.75	150	0	#N/A
CBU0021	Q9HD20	Q9HD20	57130	ATP13A1	3|3	6	3	2	0|0	1	1	1	1	1	7.32	30	0	#N/A
CBU0021	Q9HD33	Q9HD33	57129	MRPL47	3|4	7	3.5	2	0|0	1	1	1	1	1	7.32	35	0	#N/A
CBU0021	Q9HD45	Q9HD45	56889	TM9SF3	5|4	9	4.5	2	0|0	1	1	1	1	1	9.06	45	0	#N/A
CBU0021	Q9NNW5	Q9NNW5	11180	WDR6	21|15	36	18	2	0|0	1	1	1	1	1	26.25	180	0	#N/A
CBU0021	Q9NP64	Q9NP64	51538	ZCCHC17	3|5	8	4	2	0|0	1	1	1	1	1	7.32	40	0	#N/A
CBU0021	Q9NP92	Q9NP92	10884	MRPS30	2|2	4	2	2	0|0	1	1	1	1	1	5.47	20	0	#N/A
CBU0021	Q9NPD3	Q9NPD3	54512	EXOSC4	11|9	20	10	2	0|0	1	1	1	1	1	17.12	100	0	#N/A
CBU0021	Q9NPF4	Q9NPF4	55644	OSGEP	3|2	5	2.5	2	0|0	1	1	1	1	1	5.47	25	0	#N/A
CBU0021	Q9NPI1	Q9NPI1	29117	BRD7	3|4	7	3.5	2	0|0	1	1	1	1	1	7.32	35	0	#N/A
CBU0021	Q9NPI6	Q9NPI6	55802	DCP1A	6|8	14	7	2	0|0	1	1	1	1	1	12.38	70	0	#N/A
CBU0021	Q9NPJ6	Q9NPJ6	29079	MED4	6|2	8	4	2	0|0	1	1	1	1	1	5.47	40	0	#N/A
CBU0021	Q9NPL8	Q9NPL8	51300	TIMMDC1	6|8	14	7	2	0|0	1	1	1	1	1	12.38	70	0	#N/A
CBU0021	Q9NPQ8	Q9NPQ8	60626	RIC8A	8|13	21	10.5	2	0|0	1	1	1	1	1	15.56	105	0	#N/A
CBU0021	Q9NQ50	Q9NQ50	64976	MRPL40	7|18	25	12.5	2	0|0	1	1	1	1	1	13.98	125	0	#N/A
CBU0021	Q9NQ55	Q9NQ55	56342	PPAN	10|13	23	11.5	2	0|0	1	1	1	1	1	18.67	115	0	#N/A
CBU0021	Q9NQS7	Q9NQS7	3619	INCENP	3|3	6	3	2	0|0	1	1	1	1	1	7.32	30	0	#N/A
CBU0021	Q9NQT4	Q9NQT4	56915	EXOSC5	5|2	7	3.5	2	0|0	1	1	1	1	1	5.47	35	0	#N/A
CBU0021	Q9NQT5	Q9NQT5	51010	EXOSC3	6|9	15	7.5	2	0|0	1	1	1	1	1	12.38	75	0	#N/A
CBU0021	Q9NR12	Q9NR12	9260	PDLIM7	4|5	9	4.5	2	0|0	1	1	1	1	1	9.06	45	0	#N/A
CBU0021	Q9NR33	Q9NR33	56655	POLE4	3|2	5	2.5	2	0|0	1	1	1	1	1	5.47	25	0	#N/A
CBU0021	Q9NR50	Q9NR50	8891	EIF2B3	11|9	20	10	2	0|0	1	1	1	1	1	17.12	100	0	#N/A
CBU0021	Q9NR56	Q9NR56	4154	MBNL1	5|2	7	3.5	2	0|0	1	1	1	1	1	5.47	35	0	#N/A
CBU0021	Q9NRA8	Q9NRA8	56478	EIF4ENIF1	12|11	23	11.5	2	0|0	1	1	1	1	1	20.2	115	0	#N/A
CBU0021	Q9NRC8	Q9NRC8	51547	SIRT7	3|4	7	3.5	2	0|0	1	1	1	1	1	7.32	35	0	#N/A
CBU0021	Q9NRG9	Q9NRG9	8086	AAAS	6|6	12	6	2	0|0	1	1	1	1	1	12.38	60	0	#N/A
CBU0021	Q9NRR4	Q9NRR4	29102	DROSHA	7|9	16	8	2	0|0	1	1	1	1	1	13.98	80	0	#N/A
CBU0021	Q9NRX1	Q9NRX1	56902	PNO1	6|5	11	5.5	2	0|0	1	1	1	1	1	10.74	55	0	#N/A
CBU0021	Q9NRX2	Q9NRX2	63875	MRPL17	4|2	6	3	2	1|0	0.96	0.99	0.96	0.99	0.96	2.43	6	0	#N/A
CBU0021	Q9NRZ9	Q9NRZ9	3070	HELLS	24|27	51	25.5	2	0|0	1	1	1	1	1	39.54	255	0	#N/A
CBU0021	Q9NS69	Q9NS69	56993	TOMM22	22|16	38	19	2	0|0	1	1	1	1	1	27.74	190	0	#N/A
CBU0021	Q9NSD9	Q9NSD9	10056	FARSB	6|6	12	6	2	3|0	0.96	0.96	0.96	0.96	0.96	3.25	4	0	#N/A
CBU0021	Q9NSE4	Q9NSE4	55699	IARS2	4|6	10	5	2	0|0	1	1	1	1	1	9.06	50	0	#N/A
CBU0021	Q9NSI2	Q9NSI2	85395	FAM207A	14|7	21	10.5	2	1|1	1	1	1	1	1	6.86	10.5	0	#N/A
CBU0021	Q9NSV4	Q9NSV4	81624	DIAPH3	15|14	29	14.5	2	0|0	1	1	1	1	1	24.75	145	0	#N/A
CBU0021	Q9NTI5	Q9NTI5	23047	PDS5B	10|13	23	11.5	2	0|0	1	1	1	1	1	18.67	115	0	#N/A
CBU0021	Q9NTJ3	Q9NTJ3	10051	SMC4	27|35	62	31	2	0|0	1	1	1	1	1	43.92	310	0	#N/A
CBU0021	Q9NTJ5	Q9NTJ5	22908	SACM1L	9|12	21	10.5	2	0|0	1	1	1	1	1	17.12	105	0	#N/A
CBU0021	Q9NU22	Q9NU22	23195	MDN1	55|65	120	60	2	0|0	1	1	1	1	1	84.24	600	0	#N/A
CBU0021	Q9NUD5	Q9NUD5	85364	ZCCHC3	15|11	26	13	2	0|0	1	1	1	1	1	20.2	130	0	#N/A
CBU0021	Q9NUL3	Q9NUL3	27067	STAU2	13|9	22	11	2	0|0	1	1	1	1	1	17.12	110	0	#N/A
CBU0021	Q9NUL7	Q9NUL7	55794	DDX28	15|17	32	16	2	0|0	1	1	1	1	1	26.25	160	0	#N/A
CBU0021	Q9NUQ2	Q9NUQ2	55326	AGPAT5	3|2	5	2.5	2	0|0	1	1	1	1	1	5.47	25	0	#N/A
CBU0021	Q9NUQ6	Q9NUQ6	26010	SPATS2L	11|10	21	10.5	2	0|0	1	1	1	1	1	18.67	105	0	#N/A
CBU0021	Q9NUQ8	Q9NUQ8	55324	ABCF3	9|10	19	9.5	2	0|0	1	1	1	1	1	17.12	95	0	#N/A
CBU0021	Q9NUU6	Q9NUU6	54491	OTULINL	4|2	6	3	2	0|0	1	1	1	1	1	5.47	30	0	#N/A
CBU0021	Q9NV06	Q9NV06	25879	DCAF13	3|4	7	3.5	2	0|0	1	1	1	1	1	7.32	35	0	#N/A
CBU0021	Q9NV31	Q9NV31	55272	IMP3	4|3	7	3.5	2	0|0	1	1	1	1	1	7.32	35	0	#N/A
CBU0021	Q9NV70	Q9NV70	55763	EXOC1	13|13	26	13	2	0|0	1	1	1	1	1	23.24	130	0	#N/A
CBU0021	Q9NV88	Q9NV88	55756	INTS9	3|4	7	3.5	2	0|0	1	1	1	1	1	7.32	35	0	#N/A
CBU0021	Q9NVC6	Q9NVC6	9440	MED17	6|4	10	5	2	0|0	1	1	1	1	1	9.06	50	0	#N/A
CBU0021	Q9NVD7	Q9NVD7	55742	PARVA	2|3	5	2.5	2	0|0	1	1	1	1	1	5.47	25	0	#N/A
CBU0021	Q9NVE7	Q9NVE7	55229	PANK4	3|4	7	3.5	2	0|0	1	1	1	1	1	7.32	35	0	#N/A
CBU0021	Q9NVH0	Q9NVH0	55218	EXD2	6|5	11	5.5	2	0|0	1	1	1	1	1	10.74	55	0	#N/A
CBU0021	Q9NVH1	Q9NVH1	55735	DNAJC11	9|8	17	8.5	2	0|0	1	1	1	1	1	15.56	85	0	#N/A
CBU0021	Q9NVH2	Q9NVH2	25896	INTS7	7|8	15	7.5	2	0|0	1	1	1	1	1	13.98	75	0	#N/A
CBU0021	Q9NVI1	Q9NVI1	55215	FANCI	12|9	21	10.5	2	0|0	1	1	1	1	1	17.12	105	0	#N/A
CBU0021	Q9NVI7	Q9NVI7	55210	ATAD3A	54|48	102	51	2	1|1	1	1	1	1	1	64.13	51	0	#N/A
CBU0021	Q9NVJ2	Q9NVJ2	55207	ARL8B	2|3	5	2.5	2	0|0	1	1	1	1	1	5.47	25	0	#N/A
CBU0021	Q9NVN8	Q9NVN8	54552	GNL3L	18|19	37	18.5	2	0|0	1	1	1	1	1	30.72	185	0	#N/A
CBU0021	Q9NVP1	Q9NVP1	8886	DDX18	14|21	35	17.5	2	0|0	1	1	1	1	1	24.75	175	0	#N/A
CBU0021	Q9NVR2	Q9NVR2	55174	INTS10	6|3	9	4.5	2	0|0	1	1	1	1	1	7.32	45	0	#N/A
CBU0021	Q9NVS2	Q9NVS2	55168	MRPS18A	2|2	4	2	2	0|0	1	1	1	1	1	5.47	20	0	#N/A
CBU0021	Q9NVU7	Q9NVU7	55153	SDAD1	10|17	27	13.5	2	0|0	1	1	1	1	1	18.67	135	0	#N/A
CBU0021	Q9NVV4	Q9NVV4	55149	MTPAP	8|8	16	8	2	0|0	1	1	1	1	1	15.56	80	0	#N/A
CBU0021	Q9NW08	Q9NW08	55703	POLR3B	7|4	11	5.5	2	0|0	1	1	1	1	1	9.06	55	0	#N/A
CBU0021	Q9NW13	Q9NW13	55131	RBM28	12|15	27	13.5	2	2|0	1	1	1	1	1	8.16	13.5	0	#N/A
CBU0021	Q9NW64	Q9NW64	55696	RBM22	8|7	15	7.5	2	1|1	1	1	1	1	1	6.86	7.5	0	#N/A
CBU0021	Q9NW75	Q9NW75	55105	GPATCH2	3|6	9	4.5	2	0|0	1	1	1	1	1	7.32	45	0	#N/A
CBU0021	Q9NWH9	Q9NWH9	79811	SLTM	5|3	8	4	2	0|0	1	1	1	1	1	7.32	40	0	#N/A
CBU0021	Q9NWK9	Q9NWK9	54680	ZNHIT6	4|8	12	6	2	0|0	1	1	1	1	1	9.06	60	0	#N/A
CBU0021	Q9NWS8	Q9NWS8	55005	RMND1	2|2	4	2	2	0|0	1	1	1	1	1	5.47	20	0	#N/A
CBU0021	Q9NWT1	Q9NWT1	55003	PAK1IP1	5|6	11	5.5	2	0|0	1	1	1	1	1	10.74	55	0	#N/A
CBU0021	Q9NWU5	Q9NWU5	29093	MRPL22	7|9	16	8	2	0|0	1	1	1	1	1	13.98	80	0	#N/A
CBU0021	Q9NWY4	Q9NWY4	54969	HPF1	4|3	7	3.5	2	0|0	1	1	1	1	1	7.32	35	0	#N/A
CBU0021	Q9NWZ5	Q9NWZ5	54963	UCKL1	2|3	5	2.5	2	0|0	1	1	1	1	1	5.47	25	0	#N/A
CBU0021	Q9NX00	Q9NX00	54958	TMEM160	6|4	10	5	2	0|0	1	1	1	1	1	9.06	50	0	#N/A
CBU0021	Q9NX20	Q9NX20	54948	MRPL16	9|17	26	13	2	0|0	1	1	1	1	1	17.12	130	0	#N/A
CBU0021	Q9NX58	Q9NX58	55646	LYAR	14|24	38	19	2	1|0	1	1	1	1	1	19.7	38	0	#N/A
CBU0021	Q9NX61	Q9NX61	54929	TMEM161A	2|2	4	2	2	0|0	1	1	1	1	1	5.47	20	0	#N/A
CBU0021	Q9NX63	Q9NX63	54927	CHCHD3	3|5	8	4	2	0|0	1	1	1	1	1	7.32	40	0	#N/A
CBU0021	Q9NX70	Q9NX70	55588	MED29	2|3	5	2.5	2	0|0	1	1	1	1	1	5.47	25	0	#N/A
CBU0021	Q9NX74	Q9NX74	54920	DUS2	4|2	6	3	2	0|0	1	1	1	1	1	5.47	30	0	#N/A
CBU0021	Q9NXC5	Q9NXC5	54468	MIOS	11|9	20	10	2	0|0	1	1	1	1	1	17.12	100	0	#N/A
CBU0021	Q9NXE4	Q9NXE4	55627	SMPD4	5|5	10	5	2	0|0	1	1	1	1	1	10.74	50	0	#N/A
CBU0021	Q9NXF1	Q9NXF1	54881	TEX10	31|31	62	31	2	0|0	1	1	1	1	1	49.73	310	0	#N/A
CBU0021	Q9NXH9	Q9NXH9	55621	TRMT1	4|6	10	5	2	0|0	1	1	1	1	1	9.06	50	0	#N/A
CBU0021	Q9NXK8	Q9NXK8	54850	FBXL12	2|2	4	2	2	0|0	1	1	1	1	1	5.47	20	0	#N/A
CBU0021	Q9NXS2	Q9NXS2	54814	QPCTL	7|11	18	9	2	2|2	0.99	1	0.99	1	0.99	3.84	4.5	0	#N/A
CBU0021	Q9NXW2	Q9NXW2	54788	DNAJB12	4|3	7	3.5	2	0|0	1	1	1	1	1	7.32	35	0	#N/A
CBU0021	Q9NXX6	Q9NXX6	54780	NSMCE4A	7|10	17	8.5	2	0|0	1	1	1	1	1	13.98	85	0	#N/A
CBU0021	Q9NY61	Q9NY61	26574	AATF	4|3	7	3.5	2	0|0	1	1	1	1	1	7.32	35	0	#N/A
CBU0021	Q9NY93	Q9NY93	54606	DDX56	12|6	18	9	2	0|0	1	1	1	1	1	12.38	90	0	#N/A
CBU0021	Q9NYH9	Q9NYH9	55813	UTP6	4|2	6	3	2	0|0	1	1	1	1	1	5.47	30	0	#N/A
CBU0021	Q9NYL2	Q9NYL2	51776	MAP3K20	3|5	8	4	2	0|0	1	1	1	1	1	7.32	40	0	#N/A
CBU0021	Q9NYU2	Q9NYU2	56886	UGGT1	6|11	17	8.5	2	0|0	1	1	1	1	1	12.38	85	0	#N/A
CBU0021	Q9NYV4	Q9NYV4	51755	CDK12	13|11	24	12	2	0|0	1	1	1	1	1	20.2	120	0	#N/A
CBU0021	Q9NYY8	Q9NYY8	22868	FASTKD2	2|6	8	4	2	0|0	1	1	1	1	1	5.47	40	0	#N/A
CBU0021	Q9NZ01	Q9NZ01	9524	TECR	9|13	22	11	2	1|1	1	1	1	1	1	9.45	11	0	#N/A
CBU0021	Q9NZ45	Q9NZ45	55847	CISD1	3|3	6	3	2	0|0	1	1	1	1	1	7.32	30	0	#N/A
CBU0021	Q9NZB2	Q9NZB2	23196	FAM120A	8|9	17	8.5	2	0|0	1	1	1	1	1	15.56	85	0	#N/A
CBU0021	Q9NZJ0	Q9NZJ0	51514	DTL	4|3	7	3.5	2	0|0	1	1	1	1	1	7.32	35	0	#N/A
CBU0021	Q9NZJ4	Q9NZJ4	26278	SACS	6|9	15	7.5	2	0|0	1	1	1	1	1	12.38	75	0	#N/A
CBU0021	Q9NZJ7	Q9NZJ7	23787	MTCH1	3|10	13	6.5	2	0|0	1	1	1	1	1	7.32	65	0	#N/A
CBU0021	Q9NZN8	Q9NZN8	4848	CNOT2	8|8	16	8	2	0|0	1	1	1	1	1	15.56	80	0	#N/A
CBU0021	Q9P003	Q9P003	29097	CNIH4	4|4	8	4	2	0|0	1	1	1	1	1	9.06	40	0	#N/A
CBU0021	Q9P015	Q9P015	29088	MRPL15	3|4	7	3.5	2	0|0	1	1	1	1	1	7.32	35	0	#N/A
CBU0021	Q9P031	Q9P031	29080	CCDC59	3|5	8	4	2	0|0	1	1	1	1	1	7.32	40	0	#N/A
CBU0021	Q9P032	Q9P032	29078	NDUFAF4	4|4	8	4	2	0|0	1	1	1	1	1	9.06	40	0	#N/A
CBU0021	Q9P035	Q9P035	51495	HACD3	22|23	45	22.5	2	4|3	1	1	1	1	1	16.3	6.43	0	#N/A
CBU0021	Q9P0J0	Q9P0J0	51079	NDUFA13	8|8	16	8	2	0|0	1	1	1	1	1	15.56	80	0	#N/A
CBU0021	Q9P0L0	Q9P0L0	9218	VAPA	3|2	5	2.5	2	0|0	1	1	1	1	1	5.47	25	0	#N/A
CBU0021	Q9P0M9	Q9P0M9	51264	MRPL27	2|3	5	2.5	2	0|0	1	1	1	1	1	5.47	25	0	#N/A
CBU0021	Q9P1Y6	Q9P1Y6	57661	PHRF1	5|11	16	8	2	1|1	0.99	1	0.99	1	0.99	4.39	8	0	#N/A
CBU0021	Q9P206	Q9P206	57648	KIAA1522	6|7	13	6.5	2	0|0	1	1	1	1	1	12.38	65	0	#N/A
CBU0021	Q9P253	Q9P253	57617	VPS18	2|3	5	2.5	2	0|0	1	1	1	1	1	5.47	25	0	#N/A
CBU0021	Q9P258	Q9P258	55920	RCC2	10|15	25	12.5	2	1|0	1	1	1	1	1	13.87	25	0	#N/A
CBU0021	Q9P275	Q9P275	57602	USP36	6|6	12	6	2	0|0	1	1	1	1	1	12.38	60	0	#N/A
CBU0021	Q9P287	Q9P287	56647	BCCIP	2|4	6	3	2	0|0	1	1	1	1	1	5.47	30	0	#N/A
CBU0021	Q9P289	Q9P289	51765	STK26	6|7	13	6.5	2	0|0	1	1	1	1	1	12.38	65	0	#N/A
CBU0021	Q9P2E9	Q9P2E9	6238	RRBP1	34|36	70	35	2	0|0	1	1	1	1	1	54.08	350	0	#N/A
CBU0021	Q9P2I0	Q9P2I0	53981	CPSF2	13|15	28	14	2	0|0	1	1	1	1	1	23.24	140	0	#N/A
CBU0021	Q9P2J5	Q9P2J5	51520	LARS1	37|50	87	43.5	2	1|0	1	1	1	1	1	52.9	87	0	#N/A
CBU0021	Q9P2N5	Q9P2N5	54439	RBM27	12|9	21	10.5	2	0|0	1	1	1	1	1	17.12	105	0	#N/A
CBU0021	Q9P2R7	Q9P2R7	8803	SUCLA2	7|6	13	6.5	2	0|0	1	1	1	1	1	12.38	65	0	#N/A
CBU0021	Q9UBB4	Q9UBB4	25814	ATXN10	7|8	15	7.5	2	0|0	1	1	1	1	1	13.98	75	0	#N/A
CBU0021	Q9UBB9	Q9UBB9	24144	TFIP11	15|15	30	15	2	0|0	1	1	1	1	1	26.25	150	0	#N/A
CBU0021	Q9UBD5	Q9UBD5	23595	ORC3	8|8	16	8	2	0|0	1	1	1	1	1	15.56	80	0	#N/A
CBU0021	Q9UBF2	Q9UBF2	26958	COPG2	13|11	24	12	2	0|0	1	1	1	1	1	20.2	120	0	#N/A
CBU0021	Q9UBI9	Q9UBI9	51696	HECA	3|7	10	5	2	0|0	1	1	1	1	1	7.32	50	0	#N/A
CBU0021	Q9UBM7	Q9UBM7	1717	DHCR7	3|4	7	3.5	2	0|0	1	1	1	1	1	7.32	35	0	#N/A
CBU0021	Q9UBQ0	Q9UBQ0	51699	VPS29	5|6	11	5.5	2	0|0	1	1	1	1	1	10.74	55	0	#N/A
CBU0021	Q9UBQ5	Q9UBQ5	27335	EIF3K	2|2	4	2	2	0|0	1	1	1	1	1	5.47	20	0	#N/A
CBU0021	Q9UBS0	Q9UBS0	6199	RPS6KB2	3|3	6	3	2	0|0	1	1	1	1	1	7.32	30	0	#N/A
CBU0021	Q9UBT7	Q9UBT7	8727	CTNNAL1	2|2	4	2	2	0|0	1	1	1	1	1	5.47	20	0	#N/A
CBU0021	Q9UBU9	Q9UBU9	10482	NXF1	10|10	20	10	2	0|0	1	1	1	1	1	18.67	100	0	#N/A
CBU0021	Q9UBX3	Q9UBX3	1468	SLC25A10	12|14	26	13	2	0|0	1	1	1	1	1	21.73	130	0	#N/A
CBU0021	Q9UDR5	Q9UDR5	10157	AASS	3|2	5	2.5	2	0|0	1	1	1	1	1	5.47	25	0	#N/A
CBU0021	Q9UDW1	Q9UDW1	29796	UQCR10	4|4	8	4	2	0|0	1	1	1	1	1	9.06	40	0	#N/A
CBU0021	Q9UDX5	Q9UDX5	51537	MTFP1	2|2	4	2	2	0|0	1	1	1	1	1	5.47	20	0	#N/A
CBU0021	Q9UDY2	Q9UDY2	9414	TJP2	18|17	35	17.5	2	1|0	1	1	1	1	1	24.06	35	0	#N/A
CBU0021	Q9UEG4	Q9UEG4	23361	ZNF629	4|9	13	6.5	2	0|0	1	1	1	1	1	9.06	65	0	#N/A
CBU0021	Q9UER7	Q9UER7	1616	DAXX	4|6	10	5	2	0|0	1	1	1	1	1	9.06	50	0	#N/A
CBU0021	Q9UET6	Q9UET6	24140	FTSJ1	2|4	6	3	2	0|0	1	1	1	1	1	5.47	30	0	#N/A
CBU0021	Q9UEW8	Q9UEW8	27347	STK39	4|4	8	4	2	0|0	1	1	1	1	1	9.06	40	0	#N/A
CBU0021	Q9UEY8	Q9UEY8	120	ADD3	3|3	6	3	2	0|0	1	1	1	1	1	7.32	30	0	#N/A
CBU0021	Q9UFC0	Q9UFC0	222229	LRWD1	5|8	13	6.5	2	0|0	1	1	1	1	1	10.74	65	0	#N/A
CBU0021	Q9UFG5	Q9UFG5	148223	C19orf25	2|4	6	3	2	0|0	1	1	1	1	1	5.47	30	0	#N/A
CBU0021	Q9UG56	Q9UG56	23761	PISD	4|6	10	5	2	0|0	1	1	1	1	1	9.06	50	0	#N/A
CBU0021	Q9UGJ1	Q9UGJ1	27229	TUBGCP4	10|13	23	11.5	2	0|0	1	1	1	1	1	18.67	115	0	#N/A
CBU0021	Q9UGM6	Q9UGM6	10352	WARS2	5|6	11	5.5	2	0|0	1	1	1	1	1	10.74	55	0	#N/A
CBU0021	Q9UGN5	Q9UGN5	10038	PARP2	2|3	5	2.5	2	0|0	1	1	1	1	1	5.47	25	0	#N/A
CBU0021	Q9UGP8	Q9UGP8	11231	SEC63	8|13	21	10.5	2	0|0	1	1	1	1	1	15.56	105	0	#N/A
CBU0021	Q9UGR2	Q9UGR2	23264	ZC3H7B	8|7	15	7.5	2	0|0	1	1	1	1	1	13.98	75	0	#N/A
CBU0021	Q9UGU5	Q9UGU5	10042	HMGXB4	2|2	4	2	2	0|0	1	1	1	1	1	5.47	20	0	#N/A
CBU0021	Q9UGY1	Q9UGY1	79159	NOL12	4|6	10	5	2	0|0	1	1	1	1	1	9.06	50	0	#N/A
CBU0021	Q9UH62	Q9UH62	51566	ARMCX3	9|11	20	10	2	0|0	1	1	1	1	1	17.12	100	0	#N/A
CBU0021	Q9UHB7	Q9UHB7	27125	AFF4	4|5	9	4.5	2	0|0	1	1	1	1	1	9.06	45	0	#N/A
CBU0021	Q9UHB9	Q9UHB9	6730	SRP68	17|18	35	17.5	2	0|0	1	1	1	1	1	29.23	175	0	#N/A
CBU0021	Q9UHI6	Q9UHI6	11218	DDX20	32|27	59	29.5	2	0|0	1	1	1	1	1	43.92	295	0	#N/A
CBU0021	Q9UHI8	Q9UHI8	9510	ADAMTS1	5|5	10	5	2	0|0	1	1	1	1	1	10.74	50	0	#N/A
CBU0021	Q9UHK0	Q9UHK0	26747	NUFIP1	2|5	7	3.5	2	0|0	1	1	1	1	1	5.47	35	0	#N/A
CBU0021	Q9UHR5	Q9UHR5	29115	SAP30BP	4|5	9	4.5	2	0|0	1	1	1	1	1	9.06	45	0	#N/A
CBU0021	Q9UI10	Q9UI10	8890	EIF2B4	24|20	44	22	2	0|0	1	1	1	1	1	33.67	220	0	#N/A
CBU0021	Q9UI12	Q9UI12	51606	ATP6V1H	8|5	13	6.5	2	0|0	1	1	1	1	1	10.74	65	0	#N/A
CBU0021	Q9UI26	Q9UI26	51194	IPO11	7|6	13	6.5	2	0|0	1	1	1	1	1	12.38	65	0	#N/A
CBU0021	Q9UI30	Q9UI30	51504	TRMT112	3|3	6	3	2	0|0	1	1	1	1	1	7.32	30	0	#N/A
CBU0021	Q9UI43	Q9UI43	29960	MRM2	2|2	4	2	2	0|0	1	1	1	1	1	5.47	20	0	#N/A
CBU0021	Q9UIA9	Q9UIA9	23039	XPO7	6|9	15	7.5	2	0|0	1	1	1	1	1	12.38	75	0	#N/A
CBU0021	Q9UID3	Q9UID3	738	VPS51	4|2	6	3	2	0|0	1	1	1	1	1	5.47	30	0	#N/A
CBU0021	Q9UIG0	Q9UIG0	9031	BAZ1B	5|5	10	5	2	0|0	1	1	1	1	1	10.74	50	0	#N/A
CBU0021	Q9UII4	Q9UII4	51191	HERC5	9|14	23	11.5	2	0|0	1	1	1	1	1	17.12	115	0	#N/A
CBU0021	Q9UJA3	Q9UJA3	84515	MCM8	4|4	8	4	2	0|0	1	1	1	1	1	9.06	40	0	#N/A
CBU0021	Q9UJA5	Q9UJA5	51605	TRMT6	4|8	12	6	2	0|0	1	1	1	1	1	9.06	60	0	#N/A
CBU0021	Q9UJF2	Q9UJF2	9462	RASAL2	7|5	12	6	2	0|0	1	1	1	1	1	10.74	60	0	#N/A
CBU0021	Q9UJK0	Q9UJK0	115939	TSR3	2|2	4	2	2	0|0	1	1	1	1	1	5.47	20	0	#N/A
CBU0021	Q9UJS0	Q9UJS0	10165	SLC25A13	34|28	62	31	2	1|1	1	1	1	1	1	35.82	31	0	#N/A
CBU0021	Q9UJV9	Q9UJV9	51428	DDX41	24|27	51	25.5	2	0|0	1	1	1	1	1	39.54	255	0	#N/A
CBU0021	Q9UJX2	Q9UJX2	8697	CDC23	2|2	4	2	2	1|0	0.92	0.92	0.92	0.92	0.92	2.43	4	0	#N/A
CBU0021	Q9UJX3	Q9UJX3	51434	ANAPC7	8|7	15	7.5	2	0|0	1	1	1	1	1	13.98	75	0	#N/A
CBU0021	Q9UJX4	Q9UJX4	51433	ANAPC5	7|7	14	7	2	0|0	1	1	1	1	1	13.98	70	0	#N/A
CBU0021	Q9UJX5	Q9UJX5	29945	ANAPC4	3|2	5	2.5	2	0|0	1	1	1	1	1	5.47	25	0	#N/A
CBU0021	Q9UJZ1	Q9UJZ1	30968	STOML2	5|5	10	5	2	2|0	0.97	0.97	0.97	0.97	0.97	3.65	5	0	#N/A
CBU0021	Q9UK58	Q9UK58	57018	CCNL1	2|6	8	4	2	0|0	1	1	1	1	1	5.47	40	0	#N/A
CBU0021	Q9UK61	Q9UK61	23272	TASOR	2|4	6	3	2	0|0	1	1	1	1	1	5.47	30	0	#N/A
CBU0021	Q9UKD2	Q9UKD2	51154	MRTO4	9|11	20	10	2	0|0	1	1	1	1	1	17.12	100	0	#N/A
CBU0021	Q9UKE5	Q9UKE5	23043	TNIK	20|17	37	18.5	2	0|0	1	1	1	1	1	29.23	185	0	#N/A
CBU0021	Q9UKF6	Q9UKF6	51692	CPSF3	10|8	18	9	2	0|0	1	1	1	1	1	15.56	90	0	#N/A
CBU0021	Q9UKJ3	Q9UKJ3	23131	GPATCH8	15|11	26	13	2	0|0	1	1	1	1	1	20.2	130	0	#N/A
CBU0021	Q9UKK6	Q9UKK6	29107	NXT1	2|2	4	2	2	0|0	1	1	1	1	1	5.47	20	0	#N/A
CBU0021	Q9UKM9	Q9UKM9	22913	RALY	5|7	12	6	2	1|0	1	1	1	1	1	6.6	12	0	#N/A
CBU0021	Q9UKN8	Q9UKN8	9329	GTF3C4	11|17	28	14	2	0|0	1	1	1	1	1	20.2	140	0	#N/A
CBU0021	Q9UKV3	Q9UKV3	22985	ACIN1	23|28	51	25.5	2	4|1	1	1	1	1	1	12.76	10.2	0	#N/A
CBU0021	Q9UKZ1	Q9UKZ1	55571	CNOT11	4|5	9	4.5	2	0|0	1	1	1	1	1	9.06	45	0	#N/A
CBU0021	Q9UL03	Q9UL03	26512	INTS6	6|8	14	7	2	0|0	1	1	1	1	1	12.38	70	0	#N/A
CBU0021	Q9UL15	Q9UL15	9529	BAG5	2|3	5	2.5	2	0|0	1	1	1	1	1	5.47	25	0	#N/A
CBU0021	Q9UL40	Q9UL40	23567	ZNF346	5|3	8	4	2	0|0	1	1	1	1	1	7.32	40	0	#N/A
CBU0021	Q9UL54	Q9UL54	9344	TAOK2	4|5	9	4.5	2	0|0	1	1	1	1	1	9.06	45	0	#N/A
CBU0021	Q9ULA0	Q9ULA0	23549	DNPEP	4|5	9	4.5	2	0|0	1	1	1	1	1	9.06	45	0	#N/A
CBU0021	Q9ULJ3	Q9ULJ3	49854	ZBTB21	12|7	19	9.5	2	0|0	1	1	1	1	1	13.98	95	0	#N/A
CBU0021	Q9ULK4	Q9ULK4	9439	MED23	17|19	36	18	2	0|0	1	1	1	1	1	29.23	180	0	#N/A
CBU0021	Q9ULL5	Q9ULL5	57479	PRR12	2|2	4	2	2	0|0	1	1	1	1	1	5.47	20	0	#N/A
CBU0021	Q9ULT8	Q9ULT8	25831	HECTD1	3|4	7	3.5	2	0|0	1	1	1	1	1	7.32	35	0	#N/A
CBU0021	Q9ULU4	Q9ULU4	23613	ZMYND8	3|3	6	3	2	0|0	1	1	1	1	1	7.32	30	0	#N/A
CBU0021	Q9ULW3	Q9ULW3	29777	ABT1	10|9	19	9.5	2	0|0	1	1	1	1	1	17.12	95	0	#N/A
CBU0021	Q9ULX3	Q9ULX3	28987	NOB1	14|11	25	12.5	2	0|0	1	1	1	1	1	20.2	125	0	#N/A
CBU0021	Q9ULX6	Q9ULX6	26993	AKAP8L	5|8	13	6.5	2	0|0	1	1	1	1	1	10.74	65	0	#N/A
CBU0021	Q9UM00	Q9UM00	54499	TMCO1	4|2	6	3	2	0|0	1	1	1	1	1	5.47	30	0	#N/A
CBU0021	Q9UMR2	Q9UMR2	11269	DDX19B	6|10	16	8	2	0|0	1	1	1	1	1	12.38	80	0	#N/A
CBU0021	Q9UMS4	Q9UMS4	27339	PRPF19	17|19	36	18	2	2|1	1	1	1	1	1	17.69	12	0	#N/A
CBU0021	Q9UN37	Q9UN37	27183	VPS4A	9|12	21	10.5	2	0|0	1	1	1	1	1	17.12	105	0	#N/A
CBU0021	Q9UN81	Q9UN81	-	L1RE1	6|10	16	8	2	0|0	1	1	1	1	1	12.38	80	0	#N/A
CBU0021	Q9UN86	Q9UN86	9908	G3BP2	15|16	31	15.5	2	0|0	1	1	1	1	1	26.25	155	0	#N/A
CBU0021	Q9UNF1	Q9UNF1	10916	MAGED2	15|14	29	14.5	2	0|0	1	1	1	1	1	24.75	145	0	#N/A
CBU0021	Q9UNM6	Q9UNM6	5719	PSMD13	3|5	8	4	2	0|0	1	1	1	1	1	7.32	40	0	#N/A
CBU0021	Q9UNP9	Q9UNP9	10450	PPIE	4|3	7	3.5	2	0|0	1	1	1	1	1	7.32	35	0	#N/A
CBU0021	Q9UNQ2	Q9UNQ2	27292	DIMT1	11|9	20	10	2	1|0	1	1	1	1	1	12.41	20	0	#N/A
CBU0021	Q9UNS1	Q9UNS1	8914	TIMELESS	4|4	8	4	2	0|0	1	1	1	1	1	9.06	40	0	#N/A
CBU0021	Q9UNX4	Q9UNX4	10885	WDR3	26|21	47	23.5	2	0|0	1	1	1	1	1	35.14	235	0	#N/A
CBU0021	Q9UNY4	Q9UNY4	8458	TTF2	9|4	13	6.5	2	0|0	1	1	1	1	1	9.06	65	0	#N/A
CBU0021	Q9UPN3	Q9UPN3	23499	MACF1	4|2	6	3	2	0|0	1	1	1	1	1	5.47	30	0	#N/A
CBU0021	Q9UPN4	Q9UPN4	22994	CEP131	7|9	16	8	2	0|0	1	1	1	1	1	13.98	80	0	#N/A
CBU0021	Q9UPN6	Q9UPN6	22828	SCAF8	11|12	23	11.5	2	0|0	1	1	1	1	1	20.2	115	0	#N/A
CBU0021	Q9UPP1	Q9UPP1	23133	PHF8	7|11	18	9	2	0|0	1	1	1	1	1	13.98	90	0	#N/A
CBU0021	Q9UPR3	Q9UPR3	23381	SMG5	2|2	4	2	2	0|0	1	1	1	1	1	5.47	20	0	#N/A
CBU0021	Q9UPT5	Q9UPT5	23265	EXOC7	9|6	15	7.5	2	0|0	1	1	1	1	1	12.38	75	0	#N/A
CBU0021	Q9UPT8	Q9UPT8	23211	ZC3H4	18|19	37	18.5	2	0|0	1	1	1	1	1	30.72	185	0	#N/A
CBU0021	Q9UPU5	Q9UPU5	23358	USP24	8|3	11	5.5	2	0|0	1	1	1	1	1	7.32	55	0	#N/A
CBU0021	Q9UPW5	Q9UPW5	23287	AGTPBP1	2|3	5	2.5	2	0|0	1	1	1	1	1	5.47	25	0	#N/A
CBU0021	Q9UPY3	Q9UPY3	23405	DICER1	11|6	17	8.5	2	0|0	1	1	1	1	1	12.38	85	0	#N/A
CBU0021	Q9UQ35	Q9UQ35	23524	SRRM2	103|101	204	102	2	13|12	1	1	1	1	1	79.38	8.16	0	#N/A
CBU0021	Q9UQ80	Q9UQ80	5036	PA2G4	3|2	5	2.5	2	0|0	1	1	1	1	1	5.47	25	0	#N/A
CBU0021	Q9UQB8	Q9UQB8	10458	BAIAP2	2|3	5	2.5	2	0|0	1	1	1	1	1	5.47	25	0	#N/A
CBU0021	Q9UQE7	Q9UQE7	9126	SMC3	40|43	83	41.5	2	0|0	1	1	1	1	1	62.73	415	0	#N/A
CBU0021	Q9Y224	Q9Y224	51637	RTRAF	17|21	38	19	2	0|0	1	1	1	1	1	29.23	190	0	#N/A
CBU0021	Q9Y232	Q9Y232	9425	CDYL	2|2	4	2	2	0|0	1	1	1	1	1	5.47	20	0	#N/A
CBU0021	Q9Y241	Q9Y241	25994	HIGD1A	4|3	7	3.5	2	0|0	1	1	1	1	1	7.32	35	0	#N/A
CBU0021	Q9Y262	Q9Y262	51386	EIF3L	3|2	5	2.5	2	1|0	0.95	0.98	0.95	0.98	0.95	2.43	5	0	#N/A
CBU0021	Q9Y263	Q9Y263	9373	PLAA	3|3	6	3	2	0|0	1	1	1	1	1	7.32	30	0	#N/A
CBU0021	Q9Y265	Q9Y265	8607	RUVBL1	24|20	44	22	2	3|1	1	1	1	1	1	19.29	11	0	#N/A
CBU0021	Q9Y277	Q9Y277	7419	VDAC3	9|9	18	9	2	0|0	1	1	1	1	1	17.12	90	0	#N/A
CBU0021	Q9Y285	Q9Y285	2193	FARSA	11|16	27	13.5	2	5|1	0.98	1	0.98	1	0.98	3.51	4.5	0	#N/A
CBU0021	Q9Y291	Q9Y291	51650	MRPS33	5|6	11	5.5	2	1|0	1	1	1	1	1	6.6	11	0	#N/A
CBU0021	Q9Y295	Q9Y295	4733	DRG1	8|15	23	11.5	2	0|0	1	1	1	1	1	15.56	115	0	#N/A
CBU0021	Q9Y2D4	Q9Y2D4	23233	EXOC6B	3|4	7	3.5	2	0|0	1	1	1	1	1	7.32	35	0	#N/A
CBU0021	Q9Y2G8	Q9Y2G8	23341	DNAJC16	12|10	22	11	2	0|0	1	1	1	1	1	18.67	110	0	#N/A
CBU0021	Q9Y2I1	Q9Y2I1	11188	NISCH	3|4	7	3.5	2	0|0	1	1	1	1	1	7.32	35	0	#N/A
CBU0021	Q9Y2I8	Q9Y2I8	22884	WDR37	3|3	6	3	2	0|0	1	1	1	1	1	7.32	30	0	#N/A
CBU0021	Q9Y2L1	Q9Y2L1	22894	DIS3	12|13	25	12.5	2	0|0	1	1	1	1	1	21.73	125	0	#N/A
CBU0021	Q9Y2P8	Q9Y2P8	10171	RCL1	4|4	8	4	2	1|0	0.99	0.99	0.99	0.99	0.99	5.17	8	0	#N/A
CBU0021	Q9Y2Q3	Q9Y2Q3	373156	GSTK1	4|5	9	4.5	2	0|0	1	1	1	1	1	9.06	45	0	#N/A
CBU0021	Q9Y2Q9	Q9Y2Q9	28957	MRPS28	7|5	12	6	2	0|0	1	1	1	1	1	10.74	60	0	#N/A
CBU0021	Q9Y2R0	Q9Y2R0	28958	COA3	3|3	6	3	2	0|0	1	1	1	1	1	7.32	30	0	#N/A
CBU0021	Q9Y2R4	Q9Y2R4	11056	DDX52	10|11	21	10.5	2	0|0	1	1	1	1	1	18.67	105	0	#N/A
CBU0021	Q9Y2R5	Q9Y2R5	51373	MRPS17	3|3	6	3	2	1|0	0.98	0.98	0.98	0.98	0.98	3.77	6	0	#N/A
CBU0021	Q9Y2R9	Q9Y2R9	51081	MRPS7	11|8	19	9.5	2	0|0	1	1	1	1	1	15.56	95	0	#N/A
CBU0021	Q9Y2S7	Q9Y2S7	26073	POLDIP2	7|7	14	7	2	0|0	1	1	1	1	1	13.98	70	0	#N/A
CBU0021	Q9Y2T2	Q9Y2T2	26985	AP3M1	8|9	17	8.5	2	0|0	1	1	1	1	1	15.56	85	0	#N/A
CBU0021	Q9Y2V2	Q9Y2V2	23589	CARHSP1	3|7	10	5	2	0|0	1	1	1	1	1	7.32	50	0	#N/A
CBU0021	Q9Y2W2	Q9Y2W2	51729	WBP11	7|12	19	9.5	2	0|0	1	1	1	1	1	13.98	95	0	#N/A
CBU0021	Q9Y2X0	Q9Y2X0	10025	MED16	4|4	8	4	2	0|0	1	1	1	1	1	9.06	40	0	#N/A
CBU0021	Q9Y2X3	Q9Y2X3	51602	NOP58	12|15	27	13.5	2	0|0	1	1	1	1	1	21.73	135	0	#N/A
CBU0021	Q9Y2X7	Q9Y2X7	28964	GIT1	5|2	7	3.5	2	0|0	1	1	1	1	1	5.47	35	0	#N/A
CBU0021	Q9Y2X9	Q9Y2X9	23528	ZNF281	9|4	13	6.5	2	0|0	1	1	1	1	1	9.06	65	0	#N/A
CBU0021	Q9Y2Z2	Q9Y2Z2	25821	MTO1	2|3	5	2.5	2	0|0	1	1	1	1	1	5.47	25	0	#N/A
CBU0021	Q9Y2Z4	Q9Y2Z4	51067	YARS2	9|6	15	7.5	2	0|0	1	1	1	1	1	12.38	75	0	#N/A
CBU0021	Q9Y305	Q9Y305	23597	ACOT9	7|12	19	9.5	2	0|0	1	1	1	1	1	13.98	95	0	#N/A
CBU0021	Q9Y312	Q9Y312	25980	AAR2	8|12	20	10	2	0|0	1	1	1	1	1	15.56	100	0	#N/A
CBU0021	Q9Y314	Q9Y314	51070	NOSIP	6|6	12	6	2	0|0	1	1	1	1	1	12.38	60	0	#N/A
CBU0021	Q9Y333	Q9Y333	57819	LSM2	3|4	7	3.5	2	0|0	1	1	1	1	1	7.32	35	0	#N/A
CBU0021	Q9Y388	Q9Y388	51634	RBMX2	4|3	7	3.5	2	0|0	1	1	1	1	1	7.32	35	0	#N/A
CBU0021	Q9Y399	Q9Y399	51116	MRPS2	3|5	8	4	2	0|0	1	1	1	1	1	7.32	40	0	#N/A
CBU0021	Q9Y3A4	Q9Y3A4	27341	RRP7A	4|3	7	3.5	2	0|0	1	1	1	1	1	7.32	35	0	#N/A
CBU0021	Q9Y3B2	Q9Y3B2	51013	EXOSC1	3|2	5	2.5	2	0|0	1	1	1	1	1	5.47	25	0	#N/A
CBU0021	Q9Y3B4	Q9Y3B4	51639	SF3B6	3|4	7	3.5	2	0|0	1	1	1	1	1	7.32	35	0	#N/A
CBU0021	Q9Y3B7	Q9Y3B7	65003	MRPL11	6|8	14	7	2	0|0	1	1	1	1	1	12.38	70	0	#N/A
CBU0021	Q9Y3C1	Q9Y3C1	51491	NOP16	8|7	15	7.5	2	0|0	1	1	1	1	1	13.98	75	0	#N/A
CBU0021	Q9Y3C6	Q9Y3C6	51645	PPIL1	2|2	4	2	2	0|0	1	1	1	1	1	5.47	20	0	#N/A
CBU0021	Q9Y3C7	Q9Y3C7	51003	MED31	2|2	4	2	2	0|0	1	1	1	1	1	5.47	20	0	#N/A
CBU0021	Q9Y3D0	Q9Y3D0	51647	CIAO2B	3|6	9	4.5	2	0|0	1	1	1	1	1	7.32	45	0	#N/A
CBU0021	Q9Y3D3	Q9Y3D3	51021	MRPS16	4|4	8	4	2	0|0	1	1	1	1	1	9.06	40	0	#N/A
CBU0021	Q9Y3D6	Q9Y3D6	51024	FIS1	3|3	6	3	2	0|0	1	1	1	1	1	7.32	30	0	#N/A
CBU0021	Q9Y3D7	Q9Y3D7	51025	PAM16	2|3	5	2.5	2	0|0	1	1	1	1	1	5.47	25	0	#N/A
CBU0021	Q9Y3D8	Q9Y3D8	102157402	AK6	3|3	6	3	2	0|0	1	1	1	1	1	7.32	30	0	#N/A
CBU0021	Q9Y3D9	Q9Y3D9	51649	MRPS23	11|14	25	12.5	2	0|0	1	1	1	1	1	20.2	125	0	#N/A
CBU0021	Q9Y3E5	Q9Y3E5	51651	PTRH2	4|4	8	4	2	0|0	1	1	1	1	1	9.06	40	0	#N/A
CBU0021	Q9Y3F4	Q9Y3F4	11171	STRAP	11|13	24	12	2	2|0	1	1	1	1	1	7.54	12	0	#N/A
CBU0021	Q9Y3I0	Q9Y3I0	51493	RTCB	15|27	42	21	2	3|2	1	1	1	1	1	11.35	8.4	0	#N/A
CBU0021	Q9Y3T9	Q9Y3T9	26155	NOC2L	2|2	4	2	2	1|0	0.92	0.92	0.92	0.92	0.92	2.43	4	0	#N/A
CBU0021	Q9Y3U8	Q9Y3U8	25873	RPL36	12|16	28	14	2	6|1	0.97	0.99	0.97	0.99	0.97	2.95	4	0	#N/A
CBU0021	Q9Y3Z3	Q9Y3Z3	25939	SAMHD1	15|9	24	12	2	0|0	1	1	1	1	1	17.12	120	0	#N/A
CBU0021	Q9Y450	Q9Y450	10767	HBS1L	11|15	26	13	2	0|0	1	1	1	1	1	20.2	130	0	#N/A
CBU0021	Q9Y4A5	Q9Y4A5	8295	TRRAP	26|18	44	22	2	0|0	1	1	1	1	1	30.72	220	0	#N/A
CBU0021	Q9Y4B4	Q9Y4B4	23132	RAD54L2	2|4	6	3	2	0|0	1	1	1	1	1	5.47	30	0	#N/A
CBU0021	Q9Y4C8	Q9Y4C8	9904	RBM19	4|6	10	5	2	0|0	1	1	1	1	1	9.06	50	0	#N/A
CBU0021	Q9Y4F1	Q9Y4F1	10160	FARP1	2|2	4	2	2	0|0	1	1	1	1	1	5.47	20	0	#N/A
CBU0021	Q9Y4F5	Q9Y4F5	283638	CEP170B	5|10	15	7.5	2	0|0	1	1	1	1	1	10.74	75	0	#N/A
CBU0021	Q9Y4J8	Q9Y4J8	1837	DTNA	3|2	5	2.5	2	0|0	1	1	1	1	1	5.47	25	0	#N/A
CBU0021	Q9Y4L1	Q9Y4L1	10525	HYOU1	6|7	13	6.5	2	0|0	1	1	1	1	1	12.38	65	0	#N/A
CBU0021	Q9Y4P3	Q9Y4P3	26608	TBL2	17|15	32	16	2	0|0	1	1	1	1	1	26.25	160	0	#N/A
CBU0021	Q9Y4R8	Q9Y4R8	9894	TELO2	13|14	27	13.5	2	0|0	1	1	1	1	1	23.24	135	0	#N/A
CBU0021	Q9Y4W2	Q9Y4W2	81887	LAS1L	16|21	37	18.5	2	0|0	1	1	1	1	1	27.74	185	0	#N/A
CBU0021	Q9Y4W6	Q9Y4W6	10939	AFG3L2	18|20	38	19	2	0|0	1	1	1	1	1	30.72	190	0	#N/A
CBU0021	Q9Y4Z0	Q9Y4Z0	25804	LSM4	2|4	6	3	2	0|0	1	1	1	1	1	5.47	30	0	#N/A
CBU0021	Q9Y512	Q9Y512	25813	SAMM50	4|3	7	3.5	2	0|0	1	1	1	1	1	7.32	35	0	#N/A
CBU0021	Q9Y520	Q9Y520	23215	PRRC2C	24|28	52	26	2	0|0	1	1	1	1	1	39.54	260	0	#N/A
CBU0021	Q9Y547	Q9Y547	51668	HSPB11	4|2	6	3	2	0|0	1	1	1	1	1	5.47	30	0	#N/A
CBU0021	Q9Y580	Q9Y580	10179	RBM7	2|3	5	2.5	2	0|0	1	1	1	1	1	5.47	25	0	#N/A
CBU0021	Q9Y5A9	Q9Y5A9	51441	YTHDF2	16|18	34	17	2	0|0	1	1	1	1	1	27.74	170	0	#N/A
CBU0021	Q9Y5B6	Q9Y5B6	94104	PAXBP1	7|6	13	6.5	2	0|0	1	1	1	1	1	12.38	65	0	#N/A
CBU0021	Q9Y5B9	Q9Y5B9	11198	SUPT16H	24|26	50	25	2	0|0	1	1	1	1	1	39.54	250	0	#N/A
CBU0021	Q9Y5K5	Q9Y5K5	51377	UCHL5	2|2	4	2	2	0|0	1	1	1	1	1	5.47	20	0	#N/A
CBU0021	Q9Y5L0	Q9Y5L0	23534	TNPO3	11|13	24	12	2	0|0	1	1	1	1	1	20.2	120	0	#N/A
CBU0021	Q9Y5M8	Q9Y5M8	58477	SRPRB	8|6	14	7	2	0|0	1	1	1	1	1	12.38	70	0	#N/A
CBU0021	Q9Y5Q8	Q9Y5Q8	9328	GTF3C5	15|14	29	14.5	2	0|0	1	1	1	1	1	24.75	145	0	#N/A
CBU0021	Q9Y5Q9	Q9Y5Q9	9330	GTF3C3	15|17	32	16	2	0|0	1	1	1	1	1	26.25	160	0	#N/A
CBU0021	Q9Y5S2	Q9Y5S2	9578	CDC42BPB	15|10	25	12.5	2	0|0	1	1	1	1	1	18.67	125	0	#N/A
CBU0021	Q9Y5S9	Q9Y5S9	9939	RBM8A	5|8	13	6.5	2	0|0	1	1	1	1	1	10.74	65	0	#N/A
CBU0021	Q9Y5T5	Q9Y5T5	10600	USP16	5|3	8	4	2	0|0	1	1	1	1	1	7.32	40	0	#N/A
CBU0021	Q9Y5V3	Q9Y5V3	9500	MAGED1	9|6	15	7.5	2	0|0	1	1	1	1	1	12.38	75	0	#N/A
CBU0021	Q9Y5Y2	Q9Y5Y2	10101	NUBP2	3|4	7	3.5	2	0|0	1	1	1	1	1	7.32	35	0	#N/A
CBU0021	Q9Y605	Q9Y605	93621	MRFAP1	3|2	5	2.5	2	0|0	1	1	1	1	1	5.47	25	0	#N/A
CBU0021	Q9Y613	Q9Y613	29109	FHOD1	3|4	7	3.5	2	0|0	1	1	1	1	1	7.32	35	0	#N/A
CBU0021	Q9Y619	Q9Y619	10166	SLC25A15	9|7	16	8	2	0|0	1	1	1	1	1	13.98	80	0	#N/A
CBU0021	Q9Y620	Q9Y620	25788	RAD54B	9|2	11	5.5	2	0|0	1	1	1	1	1	5.47	55	0	#N/A
CBU0021	Q9Y672	Q9Y672	29929	ALG6	2|2	4	2	2	0|0	1	1	1	1	1	5.47	20	0	#N/A
CBU0021	Q9Y673	Q9Y673	29880	ALG5	3|4	7	3.5	2	0|0	1	1	1	1	1	7.32	35	0	#N/A
CBU0021	Q9Y676	Q9Y676	28973	MRPS18B	10|9	19	9.5	2	0|0	1	1	1	1	1	17.12	95	0	#N/A
CBU0021	Q9Y678	Q9Y678	22820	COPG1	5|3	8	4	2	0|0	1	1	1	1	1	7.32	40	0	#N/A
CBU0021	Q9Y679	Q9Y679	550	AUP1	9|6	15	7.5	2	0|0	1	1	1	1	1	12.38	75	0	#N/A
CBU0021	Q9Y697	Q9Y697	9054	NFS1	8|9	17	8.5	2	0|0	1	1	1	1	1	15.56	85	0	#N/A
CBU0021	Q9Y6A4	Q9Y6A4	29105	CFAP20	6|4	10	5	2	0|0	1	1	1	1	1	9.06	50	0	#N/A
CBU0021	Q9Y6A9	Q9Y6A9	28972	SPCS1	4|2	6	3	2	0|0	1	1	1	1	1	5.47	30	0	#N/A
CBU0021	Q9Y6C9	Q9Y6C9	23788	MTCH2	7|9	16	8	2	0|0	1	1	1	1	1	13.98	80	0	#N/A
CBU0021	Q9Y6D6	Q9Y6D6	10565	ARFGEF1	5|6	11	5.5	2	0|0	1	1	1	1	1	10.74	55	0	#N/A
CBU0021	Q9Y6D9	Q9Y6D9	8379	MAD1L1	6|6	12	6	2	0|0	1	1	1	1	1	12.38	60	0	#N/A
CBU0021	Q9Y6G9	Q9Y6G9	51143	DYNC1LI1	2|2	4	2	2	1|0	0.92	0.92	0.92	0.92	0.92	2.43	4	0	#N/A
CBU0021	Q9Y6I4	Q9Y6I4	9960	USP3	3|5	8	4	2	0|0	1	1	1	1	1	7.32	40	0	#N/A
CBU0021	Q9Y6J9	Q9Y6J9	10629	TAF6L	9|4	13	6.5	2	0|0	1	1	1	1	1	9.06	65	0	#N/A
CBU0021	Q9Y6K0	Q9Y6K0	10390	CEPT1	2|2	4	2	2	0|0	1	1	1	1	1	5.47	20	0	#N/A
CBU0021	Q9Y6K9	Q9Y6K9	8517	IKBKG	6|3	9	4.5	2	0|0	1	1	1	1	1	7.32	45	0	#N/A
CBU0021	Q9Y6M1	Q9Y6M1	10644	IGF2BP2	14|15	29	14.5	2	1|1	1	1	1	1	1	16.22	14.5	0	#N/A
CBU0021	Q9Y6M4	Q9Y6M4	1456	CSNK1G3	3|4	7	3.5	2	0|0	1	1	1	1	1	7.32	35	0	#N/A
CBU0021	Q9Y6V7	Q9Y6V7	54555	DDX49	11|12	23	11.5	2	0|0	1	1	1	1	1	20.2	115	0	#N/A
CBU0021	Q9Y6X9	Q9Y6X9	22880	MORC2	5|4	9	4.5	2	0|0	1	1	1	1	1	9.06	45	0	#N/A
CBU0021	Q86V81	Q86V81	10189	ALYREF	35|39	74	37	2	11|5	1	1	1	1	1	9.37	4.62	0	#N/A
CBU0021	P25705	P25705	498	ATP5F1A	34|33	67	33.5	2	12|9	1	1	1	1	1	9.18	3.19	0	#N/A
CBU0021	P07814	P07814	2058	EPRS1	82|77	159	79.5	2	3|2	1	1	1	1	1	94.1	31.8	0	#N/A
CBU0072	A2RRP1	A2RRP1	51594	NBAS	2|2	4	2	2	0|0	1	1	1	1	1	5.47	20	0	#N/A
CBU0072	A5YKK6	A5YKK6	23019	CNOT1	4|3	7	3.5	2	0|0	1	1	1	1	1	7.32	35	0	#N/A
CBU0072	A6NIV6	A6NIV6	344657	LRRIQ4	5|3	8	4	2	0|0	1	1	1	1	1	7.32	40	0	#N/A
CBU0072	CBU_0072.seq	CBU_0072.seq	CBU0072	CBU0072	216|276	492	246	2	0|0	1	1	1	1	1	312.09	2460	0	#N/A
CBU0072	O00170	O00170	9049	AIP	3|3	6	3	2	0|0	1	1	1	1	1	7.32	30	0	#N/A
CBU0072	O00186	O00186	6814	STXBP3	2|2	4	2	2	0|0	1	1	1	1	1	5.47	20	0	#N/A
CBU0072	O00217	O00217	4728	NDUFS8	2|4	6	3	2	0|0	1	1	1	1	1	5.47	30	0	#N/A
CBU0072	O00303	O00303	8665	EIF3F	10|13	23	11.5	2	1|0	1	1	1	1	1	13.87	23	0	#N/A
CBU0072	O00410	O00410	3843	IPO5	8|11	19	9.5	2	0|0	1	1	1	1	1	15.56	95	0	#N/A
CBU0072	O00469	O00469	5352	PLOD2	3|4	7	3.5	2	0|0	1	1	1	1	1	7.32	35	0	#N/A
CBU0072	O00487	O00487	10213	PSMD14	2|5	7	3.5	2	0|0	1	1	1	1	1	5.47	35	0	#N/A
CBU0072	O14735	O14735	10423	CDIPT	3|2	5	2.5	2	0|0	1	1	1	1	1	5.47	25	0	#N/A
CBU0072	O14880	O14880	4259	MGST3	6|8	14	7	2	0|0	1	1	1	1	1	12.38	70	0	#N/A
CBU0072	O14980	O14980	7514	XPO1	16|18	34	17	2	1|0	1	1	1	1	1	22.61	34	0	#N/A
CBU0072	O15067	O15067	5198	PFAS	2|5	7	3.5	2	0|0	1	1	1	1	1	5.47	35	0	#N/A
CBU0072	O15160	O15160	9533	POLR1C	3|3	6	3	2	1|0	0.98	0.98	0.98	0.98	0.98	3.77	6	0	#N/A
CBU0072	O15371	O15371	8664	EIF3D	12|8	20	10	2	0|0	1	1	1	1	1	15.56	100	0	#N/A
CBU0072	O43242	O43242	5709	PSMD3	5|12	17	8.5	2	1|0	1	1	1	1	1	6.6	17	0	#N/A
CBU0072	O43592	O43592	11260	XPOT	4|4	8	4	2	0|0	1	1	1	1	1	9.06	40	0	#N/A
CBU0072	O43615	O43615	10469	TIMM44	2|3	5	2.5	2	0|0	1	1	1	1	1	5.47	25	0	#N/A
CBU0072	O43681	O43681	439	GET3	3|8	11	5.5	2	0|0	1	1	1	1	1	7.32	55	0	#N/A
CBU0072	O43747	O43747	164	AP1G1	9|5	14	7	2	0|0	1	1	1	1	1	10.74	70	0	#N/A
CBU0072	O43772	O43772	788	SLC25A20	2|2	4	2	2	0|0	1	1	1	1	1	5.47	20	0	#N/A
CBU0072	O43808	O43808	10478	SLC25A17	3|3	6	3	2	0|0	1	1	1	1	1	7.32	30	0	#N/A
CBU0072	O43837	O43837	3420	IDH3B	2|6	8	4	2	1|0	0.96	1	0.96	1	0.96	2.43	8	0	#N/A
CBU0072	O60244	O60244	9282	MED14	2|2	4	2	2	0|0	1	1	1	1	1	5.47	20	0	#N/A
CBU0072	O60678	O60678	10196	PRMT3	2|2	4	2	2	0|0	1	1	1	1	1	5.47	20	0	#N/A
CBU0072	O60716	O60716	1500	CTNND1	5|3	8	4	2	0|0	1	1	1	1	1	7.32	40	0	#N/A
CBU0072	O60749	O60749	6643	SNX2	4|2	6	3	2	0|0	1	1	1	1	1	5.47	30	0	#N/A
CBU0072	O75027	O75027	22	ABCB7	2|4	6	3	2	0|0	1	1	1	1	1	5.47	30	0	#N/A
CBU0072	O75306	O75306	4720	NDUFS2	3|3	6	3	2	0|0	1	1	1	1	1	7.32	30	0	#N/A
CBU0072	O75352	O75352	9526	MPDU1	2|4	6	3	2	0|0	1	1	1	1	1	5.47	30	0	#N/A
CBU0072	O75400	O75400	55660	PRPF40A	4|3	7	3.5	2	0|0	1	1	1	1	1	7.32	35	0	#N/A
CBU0072	O75489	O75489	4722	NDUFS3	5|20	25	12.5	2	0|0	1	1	1	1	1	10.74	125	0	#N/A
CBU0072	O75718	O75718	10491	CRTAP	2|4	6	3	2	0|0	1	1	1	1	1	5.47	30	0	#N/A
CBU0072	O75964	O75964	10632	ATP5MG	8|9	17	8.5	2	0|0	1	1	1	1	1	15.56	85	0	#N/A
CBU0072	O76031	O76031	10845	CLPX	4|3	7	3.5	2	0|0	1	1	1	1	1	7.32	35	0	#N/A
CBU0072	O94905	O94905	11160	ERLIN2	2|3	5	2.5	2	1|0	0.95	0.98	0.95	0.98	0.95	2.43	5	0	#N/A
CBU0072	O94906	O94906	24148	PRPF6	2|2	4	2	2	0|0	1	1	1	1	1	5.47	20	0	#N/A
CBU0072	O94973	O94973	161	AP2A2	5|7	12	6	2	0|0	1	1	1	1	1	10.74	60	0	#N/A
CBU0072	O95067	O95067	9133	CCNB2	4|2	6	3	2	0|0	1	1	1	1	1	5.47	30	0	#N/A
CBU0072	O95347	O95347	10592	SMC2	3|2	5	2.5	2	0|0	1	1	1	1	1	5.47	25	0	#N/A
CBU0072	O95373	O95373	10527	IPO7	6|5	11	5.5	2	0|0	1	1	1	1	1	10.74	55	0	#N/A
[truncated: 15,885 more rows]

## Sheet: JACCARD
CBU1863	cluster1	Lysosome
CBU0801	cluster1	Nucleus&Cytoplasm
CBU1524	cluster1	Nucleus
CBU1108	cluster1	Cytoplasm
CBU1532	cluster1	Mitochondria
CBU2016	cluster1	Nucleus&Cytoplasm
CBU1556	cluster1	Cytoplasm
CBU0534	cluster1	Punctate
CBU0393	cluster1	Nucleus
CBU1963	cluster1	Punctate
CBU0513	cluster2	Nucleus&Cytoplasm
CBU0781	cluster2	Microtubules
CBUA0015	cluster2	Nucleus&Cytoplasm
CBU0635	cluster2	Lysosome
CBU0665	cluster2	Cytoplasm
CBUA0016	cluster2	Nucleus&Cytoplasm
CBU1636	cluster2	Nucleus
CBUA0023	cluster2	Nucleus&Cytoplasm
CBU1818	cluster2	Lysosome
CBU0077	cluster2	Lysosome
CBU2052	cluster2	Nucleus&Cytoplasm
CBU1751	cluster2	Nucleus&Cytoplasm
CBU0129	cluster2	Punctate
CBU0425	cluster2	Nucleus&Cytoplasm
CBU2028	cluster3	Nucleus
CBU1825	cluster3	Mitochondria
CBUA0013	cluster3	Lysosome
CBU0626	cluster3	Lysosome
CBU2013	cluster3	Nucleus&Cytoplasm
CBU0885	cluster3	Nucleus&Cytoplasm
CBUA0025	cluster3	Nucleus&Cytoplasm
CBU0794	cluster3	Nucleus
CBUA0034	cluster3	Punctate
CBU1543	cluster3	Cytoplasm
CBU1676	cluster3	Cytoplasm
CBUA0019	cluster3	Punctate
CBU0914	cluster3	Cytoplasm
CBU1425	cluster3	Mitochondria
CBU0978	cluster4	Cytoplasm
CBU1752	cluster4	Nucleus&Cytoplasm
CBU1780	cluster4	Punctate
CBUA0006	cluster4	Nucleus&Cytoplasm
CBU0414	cluster4	Lysosome
CBU1198	cluster4	Nucleus&Cytoplasm
CBUA0014	cluster4	Nucleus&Cytoplasm
CBU1387	cluster4	Lysosome
CBU2007	cluster4	Nucleus&Cytoplasm
CBU0021	cluster5	Lysosome
CBU0937	cluster5	Cytoplasm
CBU1314	cluster5	Nucleus
CBU1823	cluster5	Punctate
