# Supplementary material for: A protein–protein interaction map reveals that the Coxiella burnetii effector CirB inhibits host proteasome activity
Source: PLoS Pathog. 2022 Jul 11;18(7):e1010660. doi: 10.1371/journal.ppat.1010660 (PMC9273094; doi:10.1371/journal.ppat.1010660)
Supplement: S2 Table — (XLSX) [file ppat.1010660.s012.xlsx]

## Sheet: Sheet1
Table S1 Primers used for amplication
Name	Sequence (5'-3')		plasmids
QL-P-CBUA0006	F: catggacgagctgtacaagAGCATGCGTATGTTCAGAGAAAGCAA	R:ACTGCGGGTGGCTCCAGGCGCTTGGATTCTTACTTCTCAAAGTCT	pQM02-cbu
QL-P-CBUA0013	F: catggacgagctgtacaagAGCATGCCATATTTTTTTACACTACC	R:ACTGCGGGTGGCTCCAGGCGCTTCTGGAACAGAAGGGAAAACAGT
QL-P-CBUA0014	F: catggacgagctgtacaagAGCATGAGAAAATCATCAGCCAAAAC	R:ACTGCGGGTGGCTCCAGGCGCTCTTTATCGTCAAATGAAGTTTCT
QL-P-CBUA0015	F: catggacgagctgtacaagAGCatgTTGAGCGATGTAAATGACTA	R:ACTGCGGGTGGCTCCAGGCGCTAGTTAATTTTATTTGATTTTTAG
QL-P-CBUA0016	F: catggacgagctgtacaagAGCATGAGATTAGAACAACCAAGAAA	R:ACTGCGGGTGGCTCCAGGCGCTGCAAAGTCTGAAAGAAGGAGTTT
QL-P-CBUA0019	F: catggacgagctgtacaagAGCatgGTGTACTCTAACAGGAGAAG	R:ACTGCGGGTGGCTCCAGGCGCTGAAGCATGAAAGCAAAGTATCCA
QL-P-CBUA0023	F: catggacgagctgtacaagAGCATGAAAGATTATGTTAAAGAAAT	R:ACTGCGGGTGGCTCCAGGCGCTTCCGATACCAGGCCCCCTCATTT
QL-P-CBUA0025	F: catggacgagctgtacaagAGCatgTTGAATAAGCCAAATGATGG	R:ACTGCGGGTGGCTCCAGGCGCTTTTGAAATTCTTTCCTCTTTGTA
QL-P-CBUA0034	F: catggacgagctgtacaagAGCatgTTGGGCGCTTACTTTAGGCA	R:ACTGCGGGTGGCTCCAGGCGCTACATTTTATCATCAGAGGATTAG
QL-P-CBU_0021	F: catggacgagctgtacaagAGCATGAGCAGACAGCCATCATTGAC	R:ACTGCGGGTGGCTCCAGGCGCTCTTAGTGAAAGAAGCAATGGGCT
QL-P-CBU_0072	F: catggacgagctgtacaagAGCatgTTGCAGTTGGCAGCCCGTGA	R:ACTGCGGGTGGCTCCAGGCGCTAAACAGTCCGGGGCCTGAATAAT
QL-P-CBU_0077	F: catggacgagctgtacaagAGCATGAGACAACTCGTTTCAATTAA	R:ACTGCGGGTGGCTCCAGGCGCTCATAATAGAACACCCACGACTTG
QL-P-CBU_0129	F: catggacgagctgtacaagAGCatgTTGTGGTTGAGAGCAGAAGA	R:ACTGCGGGTGGCTCCAGGCGCTCTTTGGCCGATGATGTTTTTTAG
QL-P-CBU_0329	F: catggacgagctgtacaagAGCATGGAGCTTTGTGCCAGTGAAGA	R:ACTGCGGGTGGCTCCAGGCGCTTCTGCGTTGCAATCGGGACGATG
QL-P-CBU_0393	F: catggacgagctgtacaagAGCATGAGTCGGCAAGAAACAATAGT	R:ACTGCGGGTGGCTCCAGGCGCTCCCAGAAGGCGGTTTTGCCGAGG
QL-P-CBU_0414	F: catggacgagctgtacaagAGCATGGAGAAAGTCACGGATGTGAG	R:ACTGCGGGTGGCTCCAGGCGCTTCGACCGGGAAACGGAGCCATAT
QL-P-CBU_0425	F: catggacgagctgtacaagAGCATGGAAGGCGTAATCTATTCACC	R:ACTGCGGGTGGCTCCAGGCGCTTGTGGATGCGCTGGGCCCTTTAC
QL-P-CBU_0513	F: catggacgagctgtacaagAGCATGGAAATCACCTTAAGCGCTAT	R:ACTGCGGGTGGCTCCAGGCGCTTCCATTTTTTCGCAATTCAAATT
QL-P-CBU_0534	F: catggacgagctgtacaagAGCATGAGAATCAACGTAGATTCCTT	R:ACTGCGGGTGGCTCCAGGCGCTACGTGGCTGCGGGTTTTGAAGAA
QL-P-CBU_0626	F: catggacgagctgtacaagAGCatgTTGTCAATAGACTCAGACGA	R:ACTGCGGGTGGCTCCAGGCGCTAGTATTCATTCTTGGGGTCGAGG
QL-P-CBU_0635	F: catggacgagctgtacaagAGCATGCGAGAGGAAAAAGAGGAGGA	R:ACTGCGGGTGGCTCCAGGCGCTAACTAATGTCATTAAACGGTTAT
QL-P-CBU_0665	F: catggacgagctgtacaagAGCATGCTTTTAAGAGGAATAATAGT	R:ACTGCGGGTGGCTCCAGGCGCTTTGAAGTCTGGTTAAACCCATTT
QL-P-CBU_0781	F: catggacgagctgtacaagAGCATGAGTAGACGTGAGACTCCCAC	R:ACTGCGGGTGGCTCCAGGCGCTCCGAGGACTAGACAGACAAGAGA
QL-P-CBU_0794	F: catggacgagctgtacaagAGCATGAAAATTATTAAATTAGTGGA	R:ACTGCGGGTGGCTCCAGGCGCTTCTAAATCTGGCTTTTTGCCTCA
QL-P-CBU_0801	F: catggacgagctgtacaagAGCatgGTGAAAATTCGAAACTGGAT	R:ACTGCGGGTGGCTCCAGGCGCTAAAATTTAAATTAAATACCAATG
QL-P-CBU_0885	F: catggacgagctgtacaagAGCATGAGCAGACCAGATCTGGGATC	R:ACTGCGGGTGGCTCCAGGCGCTACGACTCATTGAACACACGTGCG
QL-P-CBU_0914	F: catggacgagctgtacaagAGCATGAGAAATGATCCATCTCAAGC	R:ACTGCGGGTGGCTCCAGGCGCTAATGGTTAAACTGCCCCCTTGCT
QL-P-CBU_0937	F: catggacgagctgtacaagAGCatgGTGACTTGTGACAGGGTTGT	R:ACTGCGGGTGGCTCCAGGCGCTAAAATAAAGATCGAACTGTGCCG
QL-P-CBU_0978	F: catggacgagctgtacaagAGCatgTTTTTTAACGTTTTACAGTC	R:ACTGCGGGTGGCTCCAGGCGCTTGCGTTTCTAAGTACTTGTAAATA
QL-P-CBU_1108	F: catggacgagctgtacaagAGCatgTTGTTATATTCCATTTTTAA	R:ACTGCGGGTGGCTCCAGGCGCTTTTTGTGTAATTGATGAAAAAGA
QL-P-CBU_1198	F: catggacgagctgtacaagAGCATGAGTATAAGACCACATCTAGA	R:ACTGCGGGTGGCTCCAGGCGCTTAAAGAACGCGTATTGGATGGTT
QL-P-CBU_1314	F: catggacgagctgtacaagAGCatgGTGTATAAAAATGGAGGTTA	R:ACTGCGGGTGGCTCCAGGCGCTCGATCGCTTGGCAGGCTTCGTCT
QL-P-CBU_1387	F: catggacgagctgtacaagAGCatgCCCAATAAGGAACCCGAATCC	R:ACTGCGGGTGGCTCCAGGCGCTCTTTGGAGTCAACCTTGTGGGTG
QL-P-CBU_1425	F: catggacgagctgtacaagAGCATGAAAAAAATCGCAACTATTGG	R:ACTGCGGGTGGCTCCAGGCGCTTCGAATGATCTTCCATTGTCCGT
QL-P-CBU_1524	F: catggacgagctgtacaagAGCATGAACACAAGTCCTACATCAAC	R:ACTGCGGGTGGCTCCAGGCGCTTGTCCTTTTGGGAGCGTGATCGT
QL-P-CBU_1532	F: catggacgagctgtacaagAGCatgTTGGCAGGCATAGCTGCAAC	R:ACTGCGGGTGGCTCCAGGCGCTCTTATTAAATTCGGGTATGTATG
QL-P-CBU_1543	F: catggacgagctgtacaagAGCATGCAACCCACCGCAGAGACTCC	R:ACTGCGGGTGGCTCCAGGCGCTTTTTCCAAGGGACTCGCTTTGTC
QL-P-CBU_1556	F: catggacgagctgtacaagAGCATGCCTTCTGATAGAAACGGCGA	R:ACTGCGGGTGGCTCCAGGCGCTAACGGGAGCATAATTAACCGGCG
QL-P-CBU_1636	F: catggacgagctgtacaagAGCATGACCTGGAAATTAAATGAGAT	R:ACTGCGGGTGGCTCCAGGCGCTAAGAACCAGCCCGCTTGTAGTCA
QL-P-CBU_1676	F: catggacgagctgtacaagAGCATGCCCCAAAATTTACTCATCAT	R:ACTGCGGGTGGCTCCAGGCGCTCAACCCTCGAGAAAAACGGCTTT
QL-P-CBU_1751	F: catggacgagctgtacaagAGCATGGGTAGAGTTTTTTCGTACAT	R:ACTGCGGGTGGCTCCAGGCGCTAGGCCTTGCGGGTCGGGTCGCAA
QL-P-CBU_1752	F: catggacgagctgtacaagAGCatgAGAGATCCAGATCAAGAAATG	R:ACTGCGGGTGGCTCCAGGCGCTTGAAGGGCCGAATGCCGGGACA
QL-P-CBU_1780	F: catggacgagctgtacaagAGCatgATAACATGTACTGGGTTGAATA	R:ACTGCGGGTGGCTCCAGGCGCTGTTAGCCCCGGGGGCATAAGTA
QL-P-CBU_1818	F: catggacgagctgtacaagAGCATGTCTAGATTGCCATCCAAAAC	R:ACTGCGGGTGGCTCCAGGCGCTGTTTCCCAGACGCAACGAGAGTC
QL-P-CBU_1823	F: catggacgagctgtacaagAGCATGCCTAAACTCAGTAACCGTGA	R:ACTGCGGGTGGCTCCAGGCGCTTGGCCTCTTATTTGTTGGCCATT
QL-P-CBU_1825	F: catggacgagctgtacaagAGCATGTTGGTTAGTAATACCAGCAA	R:ACTGCGGGTGGCTCCAGGCGCTTTTTTTTGTCATTTCCAGATTGT
QL-P-CBU_1863	F: catggacgagctgtacaagAGCATGCGAAATGATGATGATACTCA	R:ACTGCGGGTGGCTCCAGGCGCTCGCAGTAAGTGCAGAAGGTACAG
QL-P-CBU_1963	F: catggacgagctgtacaagAGCATGGAGTTTCTAATAAAGTTTTC	R:ACTGCGGGTGGCTCCAGGCGCTAGGATGATGGTGGCGAGACGAGG
QL-P-CBU_2007	F: catggacgagctgtacaagAGCATGACAGTTTATTCCCGATATGA	R:ACTGCGGGTGGCTCCAGGCGCTAAGGGTCCGGTATTTGAAGGGAA
QL-P-CBU_2013	F: catggacgagctgtacaagAGCATGCCATCGATAAATTTGACGAC	R:ACTGCGGGTGGCTCCAGGCGCTAGAAACTAGCTGAAGATGAGGAT
QL-P-CBU_2016	F: catggacgagctgtacaagAGCATGGTGGTTATGCTAGAAGACGA	R:ACTGCGGGTGGCTCCAGGCGCTGGGATCGAAGCCGGAGGATTGAG
QL-P-CBU_2028	F: catggacgagctgtacaagAGCatgTTGATTGAGCCACCAAAAGA	R:ACTGCGGGTGGCTCCAGGCGCTGGTAGATGCCTTCAACGAAATGG
QL-P-CBU_2052	F: catggacgagctgtacaagAGCATGCCTAAAAACACAAATCCAGA	R:ACTGCGGGTGGCTCCAGGCGCTTTTCAAAAAAGCATTTACAAGAT
psmb5 in pRK5-flag	BamH I-F:GGATCCATGGCGCTTGCCAGCGTG	Hind III-R: AAGCTTTCAGGGGGTAGAGCCACT	pRK5-psmb5
CirB in pCMV-HA	EcoR I -F:GAATTCATGGAAGGCGTAATCTATT	Xoh I-R: GAGCTCTGTGGATGCGCTGGGCCCT	pCMV-CirB
psmb5 in pET-32a	BamH I-F:GGATCCATGGCGCTTGCCAGCGTG	Hind III-R: AAGCTTTGGGGGGTAGAGCCACTATA	pET-32a-psmb5
CirB in pGEX-6p-1	BamH I-F:GGATCCATGGAAGGCGTAATCTATT	EcoR I-R: GAATTCCTTATGTGGATGCGCTGGGCC	pGEX-6p-1-CirB
CirB in pJB	Sal I-F:GTCGACATGGAAGGCGTAATCTATTCA	Sal I-R: GTCGACTTATGTGGATGCGCTGGGCC	pJB-CirB
dCas9	F:aggaggctgcaggtcgacatggataagaaatactcaat	Sal I-R: GTCGACTTAGTCACCTCCTAGCTG	pJB-dCas9
p1169	Pst I-F:ctgcagatgatggcttcgtttcgca	R: ATCCATGTCGACCTGCAGCCTCCTTCATGAAGGAT
p1169-RNA scaffold	EcoR I-F: gaattcatggcttcgtttc	Pst I-R: CTGCAGAAAAAAGCACCGACTCG
BlaM	Sal I-F: gtcgacCCAGAAACGCTGGTGAA	Kpn I-R: GGTACCGCTTCCTTACCAATGCTTAATC	pTEM1
CirB	Kpn I-R: ggtaccATGGAAGGCGTAATCTATT	Not I-R: GCGGCCGCTTATGTGGATGCGCTGGGCC	pTEM1-CirB
